# Supplementary material for: Reconstitution of interferon regulatory factor 7 expression restores interferon beta induction in Huh7 cells
Source: J Virol. 2025 May 23;99(6):e00703-25. doi: 10.1128/jvi.00703-25 (PMC12172482; doi:10.1128/jvi.00703-25)
Supplement: Table S1 — PHH stimulated by poly(I:C) transfection. [file jvi.00703-25-s0002.xlsx]

## Sheet: PHH TFX
	baseMean	log2FoldChange	lfcSE	stat	pvalue	padj	log2fc_shrink	baseMean_PHH_poly.ic.transfected	baseMean_PHH_untreated	name	type
ENSG00000223972.4	0	NA	NA	NA	NA	NA	NA	0	0	DDX11L1	pseudogene
ENSG00000243485.2	0	NA	NA	NA	NA	NA	NA	0	0	MIR1302-11	lincRNA
ENSG00000237613.2	0	NA	NA	NA	NA	NA	NA	0	0	FAM138A	lincRNA
ENSG00000268020.2	0	NA	NA	NA	NA	NA	NA	0	0	OR4G4P	pseudogene
ENSG00000240361.1	0	NA	NA	NA	NA	NA	NA	0	0	OR4G11P	pseudogene
ENSG00000186092.4	0	NA	NA	NA	NA	NA	NA	0	0	OR4F5	protein_coding
ENSG00000238009.2	0	NA	NA	NA	NA	NA	NA	0	0	RP11-34P13.7	lincRNA
ENSG00000239945.1	0	NA	NA	NA	NA	NA	NA	0	0	RP11-34P13.8	lincRNA
ENSG00000268903.1	0	NA	NA	NA	NA	NA	NA	0	0	RP11-34P13.15	pseudogene
ENSG00000269981.1	0	NA	NA	NA	NA	NA	NA	0	0	RP11-34P13.16	pseudogene
ENSG00000239906.1	0	NA	NA	NA	NA	NA	NA	0	0	RP11-34P13.14	antisense
ENSG00000222623.1	0	NA	NA	NA	NA	NA	NA	0	0	RNU6-1100P	snRNA
ENSG00000241599.1	0	NA	NA	NA	NA	NA	NA	0	0	RP11-34P13.9	lincRNA
ENSG00000241670.2	0	NA	NA	NA	NA	NA	NA	0	0	AP006222.1	pseudogene
ENSG00000250575.1	0	NA	NA	NA	NA	NA	NA	0	0	RP4-669L17.8	pseudogene
ENSG00000233653.3	0	NA	NA	NA	NA	NA	NA	0	0	CICP7	pseudogene
ENSG00000224813.2	0	NA	NA	NA	NA	NA	NA	0	0	RP4-669L17.4	pseudogene
ENSG00000235249.1	0	NA	NA	NA	NA	NA	NA	0	0	OR4F29	protein_coding
ENSG00000269732.1	0	NA	NA	NA	NA	NA	NA	0	0	WBP1LP7	pseudogene
ENSG00000256186.1	0	NA	NA	NA	NA	NA	NA	0	0	AL732372.1	pseudogene
ENSG00000236601.1	0	NA	NA	NA	NA	NA	NA	0	0	RP4-669L17.2	lincRNA
ENSG00000236743.1	0	NA	NA	NA	NA	NA	NA	0	0	RP5-857K21.15	lincRNA
ENSG00000236679.2	0	NA	NA	NA	NA	NA	NA	0	0	RP4-669L17.1	pseudogene
ENSG00000239664.2	0	NA	NA	NA	NA	NA	NA	0	0	RP5-857K21.3	lincRNA
ENSG00000268663.1	0	NA	NA	NA	NA	NA	NA	0	0	WBP1LP6	pseudogene
ENSG00000185097.2	0	NA	NA	NA	NA	NA	NA	0	0	OR4F16	protein_coding
ENSG00000240618.1	0	NA	NA	NA	NA	NA	NA	0	0	RP11-206L10.5	lincRNA
ENSG00000229905.1	0	NA	NA	NA	NA	NA	NA	0	0	RP11-206L10.4	antisense
ENSG00000240453.1	0	NA	NA	NA	NA	NA	NA	0	0	RP11-206L10.10	processed_transcript
ENSG00000269308.1	0	NA	NA	NA	NA	NA	NA	0	0	AL645608.2	protein_coding
ENSG00000241180.1	0	NA	NA	NA	NA	NA	NA	0	0	RP11-54O7.2	lincRNA
ENSG00000242590.1	0	NA	NA	NA	NA	NA	NA	0	0	RP11-54O7.14	sense_intronic
ENSG00000205231.1	0	NA	NA	NA	NA	NA	NA	0	0	TTLL10-AS1	antisense
ENSG00000264293.1	0	NA	NA	NA	NA	NA	NA	0	0	RN7SL657P	misc_RNA
ENSG00000215791.2	0	NA	NA	NA	NA	NA	NA	0	0	AL645728.2	pseudogene
ENSG00000236684.1	0	NA	NA	NA	NA	NA	NA	0	0	AL645728.3	pseudogene
ENSG00000272004.1	0	NA	NA	NA	NA	NA	NA	0	0	RP11-345P4.10	antisense
ENSG00000233542.1	0	NA	NA	NA	NA	NA	NA	0	0	RP11-547D24.1	antisense
ENSG00000269554.1	0	NA	NA	NA	NA	NA	NA	0	0	AL590822.2	protein_coding
ENSG00000243558.1	0	NA	NA	NA	NA	NA	NA	0	0	RP11-181G12.5	lincRNA
ENSG00000238240.2	0	NA	NA	NA	NA	NA	NA	0	0	RP4-740C4.5	pseudogene
ENSG00000178642.5	0	NA	NA	NA	NA	NA	NA	0	0	AL513477.1	pseudogene
ENSG00000237058.1	0	NA	NA	NA	NA	NA	NA	0	0	RP13-436F16.1	antisense
ENSG00000233234.1	0	NA	NA	NA	NA	NA	NA	0	0	RP11-740P5.2	lincRNA
ENSG00000231630.1	0	NA	NA	NA	NA	NA	NA	0	0	RP11-740P5.3	lincRNA
ENSG00000169717.5	0	NA	NA	NA	NA	NA	NA	0	0	ACTRT2	protein_coding
ENSG00000256761.1	0	NA	NA	NA	NA	NA	NA	0	0	AL008733.1	pseudogene
ENSG00000226286.1	0	NA	NA	NA	NA	NA	NA	0	0	RP1-163G9.2	antisense
ENSG00000207776.1	0	NA	NA	NA	NA	NA	NA	0	0	MIR551A	miRNA
ENSG00000264428.1	0	NA	NA	NA	NA	NA	NA	0	0	AL691523.1	miRNA
ENSG00000227169.2	0	NA	NA	NA	NA	NA	NA	0	0	RP1-37J18.1	lincRNA
ENSG00000232596.1	0	NA	NA	NA	NA	NA	NA	0	0	RP1-37J18.2	lincRNA
ENSG00000231510.1	0	NA	NA	NA	NA	NA	NA	0	0	RP11-542C10.1	lincRNA
ENSG00000260972.1	0	NA	NA	NA	NA	NA	NA	0	0	RP1-58B11.1	lincRNA
ENSG00000264341.1	0	NA	NA	NA	NA	NA	NA	0	0	MIR4417	miRNA
ENSG00000236948.1	0	NA	NA	NA	NA	NA	NA	0	0	RP11-154H17.1	lincRNA
ENSG00000216045.2	0	NA	NA	NA	NA	NA	NA	0	0	AL356693.1	miRNA
ENSG00000264101.1	0	NA	NA	NA	NA	NA	NA	0	0	MIR4689	miRNA
ENSG00000266687.1	0	NA	NA	NA	NA	NA	NA	0	0	AL356261.1	miRNA
ENSG00000268332.1	0	NA	NA	NA	NA	NA	NA	0	0	AL035406.1	protein_coding
ENSG00000271746.1	0	NA	NA	NA	NA	NA	NA	0	0	RP1-202O8.3	antisense
ENSG00000265392.1	0	NA	NA	NA	NA	NA	NA	0	0	MIR4252	miRNA
ENSG00000228750.1	0	NA	NA	NA	NA	NA	NA	0	0	RP11-242F24.1	lincRNA
ENSG00000239166.1	0	NA	NA	NA	NA	NA	NA	0	0	snoU13	snoRNA
ENSG00000227950.1	0	NA	NA	NA	NA	NA	NA	0	0	RP11-312B8.2	pseudogene
ENSG00000237365.1	0	NA	NA	NA	NA	NA	NA	0	0	RP11-334N17.1	antisense
ENSG00000207056.1	0	NA	NA	NA	NA	NA	NA	0	0	RNU1-8P	snRNA
ENSG00000237728.1	0	NA	NA	NA	NA	NA	NA	0	0	RP3-453P22.2	antisense
ENSG00000225126.1	0	NA	NA	NA	NA	NA	NA	0	0	RP4-549F15.1	antisense
ENSG00000049247.9	0	NA	NA	NA	NA	NA	NA	0	0	UTS2	protein_coding
ENSG00000270330.1	0	NA	NA	NA	NA	NA	NA	0	0	RP5-892F13.2	pseudogene
ENSG00000265414.1	0	NA	NA	NA	NA	NA	NA	0	0	RN7SL729P	misc_RNA
ENSG00000251977.1	0	NA	NA	NA	NA	NA	NA	0	0	RNU6-991P	snRNA
ENSG00000252254.1	0	NA	NA	NA	NA	NA	NA	0	0	Y_RNA	misc_RNA
ENSG00000221083.1	0	NA	NA	NA	NA	NA	NA	0	0	SNORA77	snoRNA
ENSG00000270282.1	0	NA	NA	NA	NA	NA	NA	0	0	RP5-1115A15.2	pseudogene
ENSG00000222511.1	0	NA	NA	NA	NA	NA	NA	0	0	Y_RNA	misc_RNA
ENSG00000201725.1	0	NA	NA	NA	NA	NA	NA	0	0	RNU6-304P	snRNA
ENSG00000232208.2	0	NA	NA	NA	NA	NA	NA	0	0	RP3-477M7.5	pseudogene
ENSG00000232663.2	0	NA	NA	NA	NA	NA	NA	0	0	RP3-477M7.6	pseudogene
ENSG00000131686.10	0	NA	NA	NA	NA	NA	NA	0	0	CA6	protein_coding
ENSG00000265141.1	0	NA	NA	NA	NA	NA	NA	0	0	RN7SL451P	misc_RNA
ENSG00000197241.3	0	NA	NA	NA	NA	NA	NA	0	0	SLC2A7	protein_coding
ENSG00000252404.1	0	NA	NA	NA	NA	NA	NA	0	0	SCARNA16	snoRNA
ENSG00000179840.5	0	NA	NA	NA	NA	NA	NA	0	0	C1orf200	protein_coding
ENSG00000233268.3	0	NA	NA	NA	NA	NA	NA	0	0	RP11-558F24.2	pseudogene
ENSG00000271264.1	0	NA	NA	NA	NA	NA	NA	0	0	RP11-558F24.6	pseudogene
ENSG00000223989.1	0	NA	NA	NA	NA	NA	NA	0	0	RP11-84A14.5	antisense
ENSG00000241326.1	0	NA	NA	NA	NA	NA	NA	0	0	RP11-807G9.2	sense_intronic
ENSG00000225786.2	0	NA	NA	NA	NA	NA	NA	0	0	AL590639.1	pseudogene
ENSG00000264881.1	0	NA	NA	NA	NA	NA	NA	0	0	MIR1273D	miRNA
ENSG00000264501.1	0	NA	NA	NA	NA	NA	NA	0	0	RN7SL731P	misc_RNA
ENSG00000271989.1	0	NA	NA	NA	NA	NA	NA	0	0	RP4-736L20.3	antisense
ENSG00000251503.3	0	NA	NA	NA	NA	NA	NA	0	0	APITD1-CORT	protein_coding
ENSG00000203469.2	0	NA	NA	NA	NA	NA	NA	0	0	RP5-1113E3.3	antisense
ENSG00000225158.2	0	NA	NA	NA	NA	NA	NA	0	0	RP11-340B24.3	pseudogene
ENSG00000253086.1	0	NA	NA	NA	NA	NA	NA	0	0	RNU6-537P	snRNA
ENSG00000271794.1	0	NA	NA	NA	NA	NA	NA	0	0	snoU13	snoRNA
ENSG00000207451.1	0	NA	NA	NA	NA	NA	NA	0	0	RNU6-291P	snRNA
ENSG00000224338.2	0	NA	NA	NA	NA	NA	NA	0	0	RP11-149P14.1	pseudogene
ENSG00000177553.6	0	NA	NA	NA	NA	NA	NA	0	0	RP11-56N19.5	antisense
ENSG00000201801.1	0	NA	NA	NA	NA	NA	NA	0	0	RNU5E-4P	snRNA
ENSG00000201135.1	0	NA	NA	NA	NA	NA	NA	0	0	RNU6-777P	snRNA
ENSG00000227875.2	0	NA	NA	NA	NA	NA	NA	0	0	RP11-426M1.2	pseudogene
ENSG00000252969.1	0	NA	NA	NA	NA	NA	NA	0	0	SNORA70	snoRNA
ENSG00000204518.2	0	NA	NA	NA	NA	NA	NA	0	0	AADACL4	protein_coding
ENSG00000226166.2	0	NA	NA	NA	NA	NA	NA	0	0	RP11-474O21.2	pseudogene
ENSG00000238771.1	0	NA	NA	NA	NA	NA	NA	0	0	snoU13	snoRNA
ENSG00000228338.1	0	NA	NA	NA	NA	NA	NA	0	0	RP5-845O24.8	lincRNA
ENSG00000231103.2	0	NA	NA	NA	NA	NA	NA	0	0	RP5-845O24.3	pseudogene
ENSG00000243073.3	0	NA	NA	NA	NA	NA	NA	0	0	PRAMEF4	protein_coding
ENSG00000207434.1	0	NA	NA	NA	NA	NA	NA	0	0	RNU6-1072P	snRNA
ENSG00000234064.1	0	NA	NA	NA	NA	NA	NA	0	0	RP11-450I1.2	pseudogene
ENSG00000232423.3	0	NA	NA	NA	NA	NA	NA	0	0	PRAMEF6	protein_coding
ENSG00000250894.1	0	NA	NA	NA	NA	NA	NA	0	0	RP11-450I1.4	pseudogene
ENSG00000204508.3	0	NA	NA	NA	NA	NA	NA	0	0	PRAMEF22	protein_coding
ENSG00000270601.1	0	NA	NA	NA	NA	NA	NA	0	0	PRAMEF23	pseudogene
ENSG00000250113.1	0	NA	NA	NA	NA	NA	NA	0	0	RP13-221M14.6	pseudogene
ENSG00000204505.3	0	NA	NA	NA	NA	NA	NA	0	0	PRAMEF25	pseudogene
ENSG00000233336.1	0	NA	NA	NA	NA	NA	NA	0	0	RP13-221M14.2	lincRNA
ENSG00000236179.1	0	NA	NA	NA	NA	NA	NA	0	0	RP13-221M14.4	pseudogene
ENSG00000224199.1	0	NA	NA	NA	NA	NA	NA	0	0	WI2-2994D6.1	pseudogene
ENSG00000204503.5	0	NA	NA	NA	NA	NA	NA	0	0	PRAMEF3	protein_coding
ENSG00000233394.1	0	NA	NA	NA	NA	NA	NA	0	0	RP11-248D7.2	pseudogene
ENSG00000204502.2	0	NA	NA	NA	NA	NA	NA	0	0	PRAMEF5	protein_coding
ENSG00000231219.1	0	NA	NA	NA	NA	NA	NA	0	0	RP11-219C24.8	pseudogene
ENSG00000207511.1	0	NA	NA	NA	NA	NA	NA	0	0	RNU6-771P	snRNA
ENSG00000182330.6	0	NA	NA	NA	NA	NA	NA	0	0	PRAMEF8	protein_coding
ENSG00000204501.2	0	NA	NA	NA	NA	NA	NA	0	0	PRAMEF9	protein_coding
ENSG00000228229.2	0	NA	NA	NA	NA	NA	NA	0	0	RP11-219C24.10	lincRNA
ENSG00000204495.3	0	NA	NA	NA	NA	NA	NA	0	0	PRAMEF13	protein_coding
ENSG00000204491.2	0	NA	NA	NA	NA	NA	NA	0	0	PRAMEF18	protein_coding
ENSG00000204488.3	0	NA	NA	NA	NA	NA	NA	0	0	PRAMEF16	protein_coding
ENSG00000204486.3	0	NA	NA	NA	NA	NA	NA	0	0	PRAMEF21	protein_coding
ENSG00000204485.2	0	NA	NA	NA	NA	NA	NA	0	0	XX-FW84067D5.1	pseudogene
ENSG00000224581.1	0	NA	NA	NA	NA	NA	NA	0	0	XX-FW84067D5.2	pseudogene
ENSG00000157358.7	0	NA	NA	NA	NA	NA	NA	0	0	PRAMEF15	protein_coding
ENSG00000204481.6	0	NA	NA	NA	NA	NA	NA	0	0	PRAMEF14	protein_coding
ENSG00000204480.6	0	NA	NA	NA	NA	NA	NA	0	0	PRAMEF19	protein_coding
ENSG00000204479.4	0	NA	NA	NA	NA	NA	NA	0	0	PRAMEF17	protein_coding
ENSG00000204478.5	0	NA	NA	NA	NA	NA	NA	0	0	PRAMEF20	protein_coding
ENSG00000259961.1	0	NA	NA	NA	NA	NA	NA	0	0	RP4-597A16.2	antisense
ENSG00000215909.3	0	NA	NA	NA	NA	NA	NA	0	0	RP4-597A16.3	pseudogene
ENSG00000222952.1	0	NA	NA	NA	NA	NA	NA	0	0	RNA5SP41	rRNA
ENSG00000266358.1	0	NA	NA	NA	NA	NA	NA	0	0	AL359771.1	miRNA
ENSG00000237445.2	0	NA	NA	NA	NA	NA	NA	0	0	CTA-520D8.2	lincRNA
ENSG00000253085.1	0	NA	NA	NA	NA	NA	NA	0	0	SCARNA11	snoRNA
ENSG00000252151.1	0	NA	NA	NA	NA	NA	NA	0	0	RNU6-1265P	snRNA
ENSG00000231606.1	0	NA	NA	NA	NA	NA	NA	0	0	RP11-344F13.1	lincRNA
ENSG00000234593.1	0	NA	NA	NA	NA	NA	NA	0	0	RP4-704D23.1	lincRNA
ENSG00000204464.3	0	NA	NA	NA	NA	NA	NA	0	0	C1orf195	protein_coding
ENSG00000233485.1	0	NA	NA	NA	NA	NA	NA	0	0	RP3-467K16.2	antisense
ENSG00000236045.1	0	NA	NA	NA	NA	NA	NA	0	0	RP3-467K16.7	antisense
ENSG00000251866.1	0	NA	NA	NA	NA	NA	NA	0	0	SCARNA21	snoRNA
ENSG00000236500.1	0	NA	NA	NA	NA	NA	NA	0	0	RP4-680D5.4	pseudogene
ENSG00000215695.1	0	NA	NA	NA	NA	NA	NA	0	0	RSC1A1	protein_coding
ENSG00000264048.1	0	NA	NA	NA	NA	NA	NA	0	0	AL121992.1	miRNA
ENSG00000238818.1	0	NA	NA	NA	NA	NA	NA	0	0	snoU13	snoRNA
ENSG00000270620.1	0	NA	NA	NA	NA	NA	NA	0	0	RP1-134O19.3	pseudogene
ENSG00000231353.1	0	NA	NA	NA	NA	NA	NA	0	0	RP11-5P18.3	pseudogene
ENSG00000224966.4	0	NA	NA	NA	NA	NA	NA	0	0	TBC1D3P6	pseudogene
ENSG00000233078.1	0	NA	NA	NA	NA	NA	NA	0	0	RP11-5P18.5	antisense
ENSG00000234166.1	0	NA	NA	NA	NA	NA	NA	0	0	ARHGEF19-AS1	antisense
ENSG00000268674.1	0	NA	NA	NA	NA	NA	NA	0	0	AL355149.2	protein_coding
ENSG00000225710.1	0	NA	NA	NA	NA	NA	NA	0	0	RP5-875O13.6	pseudogene
ENSG00000266584.1	0	NA	NA	NA	NA	NA	NA	0	0	AL355149.1	miRNA
ENSG00000207513.1	0	NA	NA	NA	NA	NA	NA	0	0	RNU1-3	snRNA
ENSG00000237847.2	0	NA	NA	NA	NA	NA	NA	0	0	AL137798.1	protein_coding
ENSG00000264742.1	0	NA	NA	NA	NA	NA	NA	0	0	AL021920.1	miRNA
ENSG00000268991.1	0	NA	NA	NA	NA	NA	NA	0	0	AL021920.2	protein_coding
ENSG00000207389.1	0	NA	NA	NA	NA	NA	NA	0	0	RNU1-4	snRNA
ENSG00000223643.2	0	NA	NA	NA	NA	NA	NA	0	0	RP11-108M9.1	lincRNA
ENSG00000263811.1	0	NA	NA	NA	NA	NA	NA	0	0	MIR3675	miRNA
ENSG00000207005.1	0	NA	NA	NA	NA	NA	NA	0	0	RNU1-2	snRNA
ENSG00000226526.1	0	NA	NA	NA	NA	NA	NA	0	0	RP1-37C10.3	antisense
ENSG00000252180.1	0	NA	NA	NA	NA	NA	NA	0	0	Y_RNA	misc_RNA
ENSG00000142619.4	0	NA	NA	NA	NA	NA	NA	0	0	PADI3	protein_coding
ENSG00000266634.1	0	NA	NA	NA	NA	NA	NA	0	0	MIR3972	miRNA
ENSG00000256049.2	0	NA	NA	NA	NA	NA	NA	0	0	PADI6	processed_transcript
ENSG00000227751.1	0	NA	NA	NA	NA	NA	NA	0	0	RP1-20B21.4	antisense
ENSG00000266727.1	0	NA	NA	NA	NA	NA	NA	0	0	AC004824.1	miRNA
ENSG00000239020.1	0	NA	NA	NA	NA	NA	NA	0	0	snoU13	snoRNA
ENSG00000236648.1	0	NA	NA	NA	NA	NA	NA	0	0	RP11-473A10.2	lincRNA
ENSG00000261781.1	0	NA	NA	NA	NA	NA	NA	0	0	RP11-174G17.2	lincRNA
ENSG00000230035.2	0	NA	NA	NA	NA	NA	NA	0	0	RP11-174G17	antisense
ENSG00000225387.1	0	NA	NA	NA	NA	NA	NA	0	0	RP11-422P22.1	lincRNA
ENSG00000235282.2	0	NA	NA	NA	NA	NA	NA	0	0	RP1-8B22.1	pseudogene
ENSG00000225478.2	0	NA	NA	NA	NA	NA	NA	0	0	RP1-8B22.2	pseudogene
ENSG00000009709.7	0	NA	NA	NA	NA	NA	NA	0	0	PAX7	protein_coding
ENSG00000265606.1	0	NA	NA	NA	NA	NA	NA	0	0	MIR4695	miRNA
ENSG00000201609.1	0	NA	NA	NA	NA	NA	NA	0	0	RNU4-28P	snRNA
ENSG00000239027.1	0	NA	NA	NA	NA	NA	NA	0	0	snoU13	snoRNA
ENSG00000270136.1	0	NA	NA	NA	NA	NA	NA	0	0	MINOS1-NBL1	protein_coding
ENSG00000188784.4	0	NA	NA	NA	NA	NA	NA	0	0	PLA2G2E	protein_coding
ENSG00000242688.2	0	NA	NA	NA	NA	NA	NA	0	0	RN7SL304P	misc_RNA
ENSG00000117215.10	0	NA	NA	NA	NA	NA	NA	0	0	PLA2G2D	protein_coding
ENSG00000158786.4	0	NA	NA	NA	NA	NA	NA	0	0	PLA2G2F	protein_coding
ENSG00000228105.1	0	NA	NA	NA	NA	NA	NA	0	0	RP3-340N1.6	lincRNA
ENSG00000158816.11	0	NA	NA	NA	NA	NA	NA	0	0	VWA5B1	protein_coding
ENSG00000226664.1	0	NA	NA	NA	NA	NA	NA	0	0	RP4-745E8.2	antisense
ENSG00000226487.1	0	NA	NA	NA	NA	NA	NA	0	0	RP4-749H3.2	lincRNA
ENSG00000215520.3	0	NA	NA	NA	NA	NA	NA	0	0	RPS4XP4	pseudogene
ENSG00000257033.1	0	NA	NA	NA	NA	NA	NA	0	0	AL391357.1	pseudogene
ENSG00000235432.1	0	NA	NA	NA	NA	NA	NA	0	0	RP5-930J4.5	pseudogene
ENSG00000203394.2	0	NA	NA	NA	NA	NA	NA	0	0	RP5-930J4.4	antisense
ENSG00000251914.1	0	NA	NA	NA	NA	NA	NA	0	0	RNU7-200P	snRNA
ENSG00000221808.1	0	NA	NA	NA	NA	NA	NA	0	0	MIR1256	miRNA
ENSG00000236009.1	0	NA	NA	NA	NA	NA	NA	0	0	RP11-293F5.1	lincRNA
ENSG00000176378.8	0	NA	NA	NA	NA	NA	NA	0	0	PFN1P10	pseudogene
ENSG00000221781.1	0	NA	NA	NA	NA	NA	NA	0	0	AL359815.1	miRNA
ENSG00000231978.2	0	NA	NA	NA	NA	NA	NA	0	0	RP11-132G19.3	pseudogene
ENSG00000219073.3	0	NA	NA	NA	NA	NA	NA	0	0	CELA3B	protein_coding
ENSG00000264385.1	0	NA	NA	NA	NA	NA	NA	0	0	RN7SL421P	misc_RNA
ENSG00000263991.1	0	NA	NA	NA	NA	NA	NA	0	0	RN7SL386P	misc_RNA
ENSG00000201919.1	0	NA	NA	NA	NA	NA	NA	0	0	RNU6-1022P	snRNA
ENSG00000142789.15	0	NA	NA	NA	NA	NA	NA	0	0	CELA3A	protein_coding
ENSG00000263582.1	0	NA	NA	NA	NA	NA	NA	0	0	RN7SL768P	misc_RNA
ENSG00000263929.1	0	NA	NA	NA	NA	NA	NA	0	0	RN7SL186P	misc_RNA
ENSG00000201273.1	0	NA	NA	NA	NA	NA	NA	0	0	RNU6-776P	snRNA
ENSG00000266564.1	0	NA	NA	NA	NA	NA	NA	0	0	MIR4418	miRNA
ENSG00000265422.1	0	NA	NA	NA	NA	NA	NA	0	0	MIR4684	miRNA
ENSG00000216157.2	0	NA	NA	NA	NA	NA	NA	0	0	AL611946.1	miRNA
ENSG00000225952.1	0	NA	NA	NA	NA	NA	NA	0	0	RP11-69E9.1	antisense
ENSG00000264014.1	0	NA	NA	NA	NA	NA	NA	0	0	MIR4253	miRNA
ENSG00000215906.4	0	NA	NA	NA	NA	NA	NA	0	0	LACTBL1	protein_coding
ENSG00000206935.1	0	NA	NA	NA	NA	NA	NA	0	0	RNU6-514P	snRNA
ENSG00000201405.1	0	NA	NA	NA	NA	NA	NA	0	0	Y_RNA	misc_RNA
ENSG00000232482.2	0	NA	NA	NA	NA	NA	NA	0	0	RP4-654C18.1	pseudogene
ENSG00000197880.4	0	NA	NA	NA	NA	NA	NA	0	0	MDS2	protein_coding
ENSG00000229239.2	0	NA	NA	NA	NA	NA	NA	0	0	RP11-223J15.2	pseudogene
ENSG00000264347.1	0	NA	NA	NA	NA	NA	NA	0	0	RN7SL24P	misc_RNA
ENSG00000238538.1	0	NA	NA	NA	NA	NA	NA	0	0	snoU13	snoRNA
ENSG00000232557.3	0	NA	NA	NA	NA	NA	NA	0	0	RP11-4M23.3	antisense
ENSG00000264926.1	0	NA	NA	NA	NA	NA	NA	0	0	MIR378F	miRNA
ENSG00000230228.2	0	NA	NA	NA	NA	NA	NA	0	0	RP11-4M23.4	pseudogene
ENSG00000215905.4	0	NA	NA	NA	NA	NA	NA	0	0	RP11-4M23.7	pseudogene
ENSG00000221032.3	0	NA	NA	NA	NA	NA	NA	0	0	AL590683.1	miRNA
ENSG00000266511.1	0	NA	NA	NA	NA	NA	NA	0	0	AL590683.2	miRNA
ENSG00000266551.1	0	NA	NA	NA	NA	NA	NA	0	0	RN7SL857P	misc_RNA
ENSG00000227312.2	0	NA	NA	NA	NA	NA	NA	0	0	RP11-496D1.2	pseudogene
ENSG00000239106.1	0	NA	NA	NA	NA	NA	NA	0	0	Y_RNA	misc_RNA
ENSG00000229162.1	0	NA	NA	NA	NA	NA	NA	0	0	RP11-84D1.1	antisense
ENSG00000264371.1	0	NA	NA	NA	NA	NA	NA	0	0	MIR4425	miRNA
ENSG00000233755.1	0	NA	NA	NA	NA	NA	NA	0	0	RP4-799D16.1	lincRNA
ENSG00000252515.1	0	NA	NA	NA	NA	NA	NA	0	0	RNU6-1171P	snRNA
ENSG00000238084.3	0	NA	NA	NA	NA	NA	NA	0	0	RP3-469D22.1	pseudogene
ENSG00000266468.1	0	NA	NA	NA	NA	NA	NA	0	0	AL031284.1	miRNA
ENSG00000255054.3	0	NA	NA	NA	NA	NA	NA	0	0	RP1-317E23.6	protein_coding
ENSG00000272478.1	0	NA	NA	NA	NA	NA	NA	0	0	RP1-317E23.7	antisense
ENSG00000207302.1	0	NA	NA	NA	NA	NA	NA	0	0	Y_RNA	misc_RNA
ENSG00000229786.1	0	NA	NA	NA	NA	NA	NA	0	0	SNRPFP2	pseudogene
ENSG00000264021.1	0	NA	NA	NA	NA	NA	NA	0	0	MIR3917	miRNA
ENSG00000266763.1	0	NA	NA	NA	NA	NA	NA	0	0	AL033528.1	miRNA
ENSG00000265320.1	0	NA	NA	NA	NA	NA	NA	0	0	AL391650.1	miRNA
ENSG00000265143.1	0	NA	NA	NA	NA	NA	NA	0	0	RN7SL490P	misc_RNA
ENSG00000224129.1	0	NA	NA	NA	NA	NA	NA	0	0	DPPA2P2	pseudogene
ENSG00000243905.2	0	NA	NA	NA	NA	NA	NA	0	0	RN7SL679P	misc_RNA
ENSG00000252802.1	0	NA	NA	NA	NA	NA	NA	0	0	Y_RNA	misc_RNA
ENSG00000229247.2	0	NA	NA	NA	NA	NA	NA	0	0	RP11-492M19.3	pseudogene
ENSG00000238316.1	0	NA	NA	NA	NA	NA	NA	0	0	snoU13	snoRNA
ENSG00000235069.2	0	NA	NA	NA	NA	NA	NA	0	0	RP4-785J1.1	pseudogene
ENSG00000226698.1	0	NA	NA	NA	NA	NA	NA	0	0	RP1-50O24.6	antisense
ENSG00000224064.1	0	NA	NA	NA	NA	NA	NA	0	0	RP11-344H11.5	pseudogene
ENSG00000225990.2	0	NA	NA	NA	NA	NA	NA	0	0	SNRPEP7	pseudogene
ENSG00000224311.1	0	NA	NA	NA	NA	NA	NA	0	0	RP11-40H20.4	antisense
ENSG00000231207.1	0	NA	NA	NA	NA	NA	NA	0	0	RP1-144C9.2	pseudogene
ENSG00000237429.1	0	NA	NA	NA	NA	NA	NA	0	0	RP1-159A19.4	antisense
ENSG00000206767.1	0	NA	NA	NA	NA	NA	NA	0	0	RNU6-949P	snRNA
ENSG00000226662.2	0	NA	NA	NA	NA	NA	NA	0	0	CHMP1AP1	pseudogene
ENSG00000207095.1	0	NA	NA	NA	NA	NA	NA	0	0	RNU6-424P	snRNA
ENSG00000230833.1	0	NA	NA	NA	NA	NA	NA	0	0	RPEP3	pseudogene
ENSG00000223062.1	0	NA	NA	NA	NA	NA	NA	0	0	RNU6-1245P	snRNA
ENSG00000268552.1	0	NA	NA	NA	NA	NA	NA	0	0	AL109927.1	protein_coding
ENSG00000228943.1	0	NA	NA	NA	NA	NA	NA	0	0	RP5-1053E7.2	pseudogene
ENSG00000253005.1	0	NA	NA	NA	NA	NA	NA	0	0	RNU6-176P	snRNA
ENSG00000252429.1	0	NA	NA	NA	NA	NA	NA	0	0	RNU7-29P	snRNA
ENSG00000269804.1	0	NA	NA	NA	NA	NA	NA	0	0	AL353354.2	protein_coding
ENSG00000206779.1	0	NA	NA	NA	NA	NA	NA	0	0	Y_RNA	misc_RNA
ENSG00000116329.6	0	NA	NA	NA	NA	NA	NA	0	0	OPRD1	protein_coding
ENSG00000199756.1	0	NA	NA	NA	NA	NA	NA	0	0	Y_RNA	misc_RNA
ENSG00000206704.1	0	NA	NA	NA	NA	NA	NA	0	0	Y_RNA	misc_RNA
ENSG00000266678.1	0	NA	NA	NA	NA	NA	NA	0	0	AL139151.1	miRNA
ENSG00000221126.1	0	NA	NA	NA	NA	NA	NA	0	0	AC092265.1	miRNA
ENSG00000228176.1	0	NA	NA	NA	NA	NA	NA	0	0	RP4-656G21.1	lincRNA
ENSG00000222787.1	0	NA	NA	NA	NA	NA	NA	0	0	AL645944.1	miRNA
ENSG00000270927.1	0	NA	NA	NA	NA	NA	NA	0	0	RP11-179G8.1	pseudogene
ENSG00000233399.2	0	NA	NA	NA	NA	NA	NA	0	0	RP11-111I12.1	lincRNA
ENSG00000233372.1	0	NA	NA	NA	NA	NA	NA	0	0	RP5-893G23.1	lincRNA
ENSG00000231251.1	0	NA	NA	NA	NA	NA	NA	0	0	RP3-357I16.1	pseudogene
ENSG00000236335.1	0	NA	NA	NA	NA	NA	NA	0	0	RP4-591L5.1	lincRNA
ENSG00000231949.1	0	NA	NA	NA	NA	NA	NA	0	0	RP4-591L5.2	lincRNA
ENSG00000264773.1	0	NA	NA	NA	NA	NA	NA	0	0	MIR4420	miRNA
ENSG00000229607.1	0	NA	NA	NA	NA	NA	NA	0	0	RP5-1125N11.1	lincRNA
ENSG00000222784.1	0	NA	NA	NA	NA	NA	NA	0	0	RN7SKP91	misc_RNA
ENSG00000235143.1	0	NA	NA	NA	NA	NA	NA	0	0	RP1-65J11.5	antisense
ENSG00000200154.1	0	NA	NA	NA	NA	NA	NA	0	0	SNORD103A	snoRNA
ENSG00000202107.1	0	NA	NA	NA	NA	NA	NA	0	0	SNORD103B	snoRNA
ENSG00000266580.1	0	NA	NA	NA	NA	NA	NA	0	0	MIR4254	miRNA
ENSG00000254545.1	0	NA	NA	NA	NA	NA	NA	0	0	RP11-84A19.3	antisense
ENSG00000250135.1	0	NA	NA	NA	NA	NA	NA	0	0	RP4-622L5.2	sense_intronic
ENSG00000252450.1	0	NA	NA	NA	NA	NA	NA	0	0	Y_RNA	misc_RNA
ENSG00000229259.1	0	NA	NA	NA	NA	NA	NA	0	0	LRRC37A12P	pseudogene
ENSG00000263529.1	0	NA	NA	NA	NA	NA	NA	0	0	RN7SL122P	misc_RNA
ENSG00000254553.1	0	NA	NA	NA	NA	NA	NA	0	0	RP1-27O5.3	protein_coding
ENSG00000221423.1	0	NA	NA	NA	NA	NA	NA	0	0	AL031602.1	miRNA
ENSG00000256142.1	0	NA	NA	NA	NA	NA	NA	0	0	AL513327.1	pseudogene
ENSG00000221225.1	0	NA	NA	NA	NA	NA	NA	0	0	AL138837.1	miRNA
ENSG00000234512.1	0	NA	NA	NA	NA	NA	NA	0	0	TLR12P	pseudogene
ENSG00000227000.2	0	NA	NA	NA	NA	NA	NA	0	0	HSPD1P14	pseudogene
ENSG00000176256.6	0	NA	NA	NA	NA	NA	NA	0	0	HMGB4	protein_coding
ENSG00000231163.1	0	NA	NA	NA	NA	NA	NA	0	0	RP5-1007G16.1	antisense
ENSG00000201148.1	0	NA	NA	NA	NA	NA	NA	0	0	RNA5SP42	rRNA
ENSG00000221053.1	0	NA	NA	NA	NA	NA	NA	0	0	AC115286.1	miRNA
ENSG00000270241.1	0	NA	NA	NA	NA	NA	NA	0	0	RP4-657M3.2	pseudogene
ENSG00000207941.1	0	NA	NA	NA	NA	NA	NA	0	0	MIR552	miRNA
ENSG00000216162.1	0	NA	NA	NA	NA	NA	NA	0	0	AL121988.1	miRNA
ENSG00000252728.1	0	NA	NA	NA	NA	NA	NA	0	0	SNORD112	snoRNA
ENSG00000271741.1	0	NA	NA	NA	NA	NA	NA	0	0	ZMYM6	protein_coding
ENSG00000233940.1	0	NA	NA	NA	NA	NA	NA	0	0	RP11-248I9.2	pseudogene
ENSG00000201868.1	0	NA	NA	NA	NA	NA	NA	0	0	Y_RNA	misc_RNA
ENSG00000263591.1	0	NA	NA	NA	NA	NA	NA	0	0	RN7SL136P	misc_RNA
ENSG00000201542.1	0	NA	NA	NA	NA	NA	NA	0	0	SNORA62	snoRNA
ENSG00000239859.2	0	NA	NA	NA	NA	NA	NA	0	0	RN7SL281P	misc_RNA
ENSG00000232335.1	0	NA	NA	NA	NA	NA	NA	0	0	RP11-435D7.3	antisense
ENSG00000271164.1	0	NA	NA	NA	NA	NA	NA	0	0	RP4-789D17.4	pseudogene
ENSG00000231849.1	0	NA	NA	NA	NA	NA	NA	0	0	UBE2V2P4	pseudogene
ENSG00000222821.1	0	NA	NA	NA	NA	NA	NA	0	0	RNU4-27P	snRNA
ENSG00000201448.1	0	NA	NA	NA	NA	NA	NA	0	0	SNORA63	snoRNA
ENSG00000230214.1	0	NA	NA	NA	NA	NA	NA	0	0	FTLP18	pseudogene
ENSG00000234481.1	0	NA	NA	NA	NA	NA	NA	0	0	RP4-614N24.1	antisense
ENSG00000163873.5	0	NA	NA	NA	NA	NA	NA	0	0	GRIK3	protein_coding
ENSG00000264698.1	0	NA	NA	NA	NA	NA	NA	0	0	MIR4255	miRNA
ENSG00000207328.1	0	NA	NA	NA	NA	NA	NA	0	0	RNU6-636P	snRNA
ENSG00000223944.1	0	NA	NA	NA	NA	NA	NA	0	0	RP5-1180C18.1	lincRNA
ENSG00000252368.1	0	NA	NA	NA	NA	NA	NA	0	0	RNA5SP43	rRNA
ENSG00000230451.2	0	NA	NA	NA	NA	NA	NA	0	0	RPS29P6	pseudogene
ENSG00000233728.1	0	NA	NA	NA	NA	NA	NA	0	0	RP11-109P14.9	antisense
ENSG00000230610.1	0	NA	NA	NA	NA	NA	NA	0	0	AL929472.1	protein_coding
ENSG00000230955.1	0	NA	NA	NA	NA	NA	NA	0	0	RP11-109P14.10	antisense
ENSG00000265596.1	0	NA	NA	NA	NA	NA	NA	0	0	MIR3659	miRNA
ENSG00000237290.1	0	NA	NA	NA	NA	NA	NA	0	0	RP11-214L19.1	lincRNA
ENSG00000200796.1	0	NA	NA	NA	NA	NA	NA	0	0	RNU6-753P	snRNA
ENSG00000238063.1	0	NA	NA	NA	NA	NA	NA	0	0	RP11-329N22.1	lincRNA
ENSG00000199963.1	0	NA	NA	NA	NA	NA	NA	0	0	RNU6-605P	snRNA
ENSG00000207466.1	0	NA	NA	NA	NA	NA	NA	0	0	Y_RNA	misc_RNA
ENSG00000235549.1	0	NA	NA	NA	NA	NA	NA	0	0	RP11-781D11.1	pseudogene
ENSG00000206654.1	0	NA	NA	NA	NA	NA	NA	0	0	RNU6-608P	snRNA
ENSG00000226438.1	0	NA	NA	NA	NA	NA	NA	0	0	RP11-420K8.1	antisense
ENSG00000116981.3	0	NA	NA	NA	NA	NA	NA	0	0	NT5C1A	protein_coding
ENSG00000252413.1	0	NA	NA	NA	NA	NA	NA	0	0	RNU7-121P	snRNA
ENSG00000229213.1	0	NA	NA	NA	NA	NA	NA	0	0	RP1-118J21.24	pseudogene
ENSG00000207356.1	0	NA	NA	NA	NA	NA	NA	0	0	Y_RNA	misc_RNA
ENSG00000213172.3	0	NA	NA	NA	NA	NA	NA	0	0	RP1-228H13.2	pseudogene
ENSG00000198974.1	0	NA	NA	NA	NA	NA	NA	0	0	MIR30E	miRNA
ENSG00000207962.1	0	NA	NA	NA	NA	NA	NA	0	0	MIR30C1	miRNA
ENSG00000264582.1	0	NA	NA	NA	NA	NA	NA	0	0	RN7SL326P	misc_RNA
ENSG00000233118.2	0	NA	NA	NA	NA	NA	NA	0	0	UBE2V1P8	pseudogene
ENSG00000252563.1	0	NA	NA	NA	NA	NA	NA	0	0	RNA5SP45	rRNA
ENSG00000264896.1	0	NA	NA	NA	NA	NA	NA	0	0	AL451006.1	miRNA
ENSG00000227538.1	0	NA	NA	NA	NA	NA	NA	0	0	HNRNPFP1	pseudogene
ENSG00000228776.2	0	NA	NA	NA	NA	NA	NA	0	0	RP11-319C21.1	pseudogene
ENSG00000233708.1	0	NA	NA	NA	NA	NA	NA	0	0	RP11-342M1.7	pseudogene
ENSG00000207256.1	0	NA	NA	NA	NA	NA	NA	0	0	RNU6-880P	snRNA
ENSG00000252803.1	0	NA	NA	NA	NA	NA	NA	0	0	RNU6-870P	snRNA
ENSG00000252201.1	0	NA	NA	NA	NA	NA	NA	0	0	RNU6-1058P	snRNA
ENSG00000227163.2	0	NA	NA	NA	NA	NA	NA	0	0	RP5-1198O20.5	pseudogene
ENSG00000271647.1	0	NA	NA	NA	NA	NA	NA	0	0	KRT8P47	pseudogene
ENSG00000239560.2	0	NA	NA	NA	NA	NA	NA	0	0	RN7SL479P	misc_RNA
ENSG00000239275.1	0	NA	NA	NA	NA	NA	NA	0	0	RP4-675G8.2	pseudogene
ENSG00000226804.4	0	NA	NA	NA	NA	NA	NA	0	0	RP4-675G8.3	pseudogene
ENSG00000200171.1	0	NA	NA	NA	NA	NA	NA	0	0	Y_RNA	misc_RNA
ENSG00000238037.1	0	NA	NA	NA	NA	NA	NA	0	0	RP4-675G8.4	pseudogene
ENSG00000227994.1	0	NA	NA	NA	NA	NA	NA	0	0	RP5-891H21.1	pseudogene
ENSG00000252146.1	0	NA	NA	NA	NA	NA	NA	0	0	AL390776.1	miRNA
ENSG00000199385.1	0	NA	NA	NA	NA	NA	NA	0	0	RNU6-369P	snRNA
ENSG00000263381.1	0	NA	NA	NA	NA	NA	NA	0	0	MIR5584	miRNA
ENSG00000200169.1	0	NA	NA	NA	NA	NA	NA	0	0	RNU5D-1	snRNA
ENSG00000264294.1	0	NA	NA	NA	NA	NA	NA	0	0	SNORD55	snoRNA
ENSG00000207421.1	0	NA	NA	NA	NA	NA	NA	0	0	SNORD38B	snoRNA
ENSG00000202444.1	0	NA	NA	NA	NA	NA	NA	0	0	RNU5E-6P	snRNA
ENSG00000266294.1	0	NA	NA	NA	NA	NA	NA	0	0	AL136380.1	miRNA
ENSG00000253039.1	0	NA	NA	NA	NA	NA	NA	0	0	RNA5SP47	rRNA
ENSG00000264650.1	0	NA	NA	NA	NA	NA	NA	0	0	AL359473.1	miRNA
ENSG00000221707.2	0	NA	NA	NA	NA	NA	NA	0	0	AL592294.1	miRNA
ENSG00000238945.1	0	NA	NA	NA	NA	NA	NA	0	0	snoU13	snoRNA
ENSG00000234379.1	0	NA	NA	NA	NA	NA	NA	0	0	HMGB1P48	pseudogene
ENSG00000226957.1	0	NA	NA	NA	NA	NA	NA	0	0	RP4-533D7.4	antisense
ENSG00000233114.2	0	NA	NA	NA	NA	NA	NA	0	0	RP4-533D7.3	pseudogene
ENSG00000250719.1	0	NA	NA	NA	NA	NA	NA	0	0	RP11-322N21.2	antisense
ENSG00000197587.6	0	NA	NA	NA	NA	NA	NA	0	0	DMBX1	protein_coding
ENSG00000162456.5	0	NA	NA	NA	NA	NA	NA	0	0	KNCN	protein_coding
ENSG00000236476.2	0	NA	NA	NA	NA	NA	NA	0	0	RP11-8J9.5	pseudogene
ENSG00000238145.2	0	NA	NA	NA	NA	NA	NA	0	0	RP11-346M5.1	pseudogene
ENSG00000259832.1	0	NA	NA	NA	NA	NA	NA	0	0	RP11-346M5.6	pseudogene
ENSG00000261196.1	0	NA	NA	NA	NA	NA	NA	0	0	RP11-346M5.5	pseudogene
ENSG00000261593.1	0	NA	NA	NA	NA	NA	NA	0	0	RP11-346M5.4	pseudogene
ENSG00000261290.1	0	NA	NA	NA	NA	NA	NA	0	0	RP11-346M5.3	pseudogene
ENSG00000225154.2	0	NA	NA	NA	NA	NA	NA	0	0	RP11-184J23.2	pseudogene
ENSG00000225514.1	0	NA	NA	NA	NA	NA	NA	0	0	MTND1P34	pseudogene
ENSG00000271355.1	0	NA	NA	NA	NA	NA	NA	0	0	RP4-666O22.3	pseudogene
ENSG00000229554.2	0	NA	NA	NA	NA	NA	NA	0	0	RPL21P24	pseudogene
ENSG00000221346.1	0	NA	NA	NA	NA	NA	NA	0	0	AL356458.1	miRNA
ENSG00000221447.1	0	NA	NA	NA	NA	NA	NA	0	0	AL591415.1	miRNA
ENSG00000227947.1	0	NA	NA	NA	NA	NA	NA	0	0	RP11-543D5.1	lincRNA
ENSG00000223814.1	0	NA	NA	NA	NA	NA	NA	0	0	RP11-543D5.2	lincRNA
ENSG00000273395.1	0	NA	NA	NA	NA	NA	NA	0	0	FLJ00388	protein_coding
ENSG00000231413.1	0	NA	NA	NA	NA	NA	NA	0	0	RP11-193P11.3	lincRNA
ENSG00000237180.1	0	NA	NA	NA	NA	NA	NA	0	0	CYP46A4P	pseudogene
ENSG00000269709.1	0	NA	NA	NA	NA	NA	NA	0	0	AL109659.1	protein_coding
ENSG00000223720.1	0	NA	NA	NA	NA	NA	NA	0	0	RP5-1024N4.2	lincRNA
ENSG00000206700.1	0	NA	NA	NA	NA	NA	NA	0	0	RNU6-723P	snRNA
ENSG00000223175.1	0	NA	NA	NA	NA	NA	NA	0	0	RNU4-61P	snRNA
ENSG00000232514.1	0	NA	NA	NA	NA	NA	NA	0	0	RP11-329A14.2	pseudogene
ENSG00000229846.1	0	NA	NA	NA	NA	NA	NA	0	0	RP11-141A19.1	antisense
ENSG00000239144.1	0	NA	NA	NA	NA	NA	NA	0	0	snoU13	snoRNA
ENSG00000230114.1	0	NA	NA	NA	NA	NA	NA	0	0	RP11-141A19.2	antisense
ENSG00000225623.1	0	NA	NA	NA	NA	NA	NA	0	0	AGBL4-IT1	sense_intronic
ENSG00000237478.2	0	NA	NA	NA	NA	NA	NA	0	0	RP5-926E3.1	pseudogene
ENSG00000215887.5	0	NA	NA	NA	NA	NA	NA	0	0	ZNF859P	pseudogene
ENSG00000221746.1	0	NA	NA	NA	NA	NA	NA	0	0	AL645730.1	miRNA
ENSG00000227839.1	0	NA	NA	NA	NA	NA	NA	0	0	AL645730.2	protein_coding
ENSG00000233595.2	0	NA	NA	NA	NA	NA	NA	0	0	MTND2P29	pseudogene
ENSG00000230828.1	0	NA	NA	NA	NA	NA	NA	0	0	RP11-492I2.1	pseudogene
ENSG00000237337.1	0	NA	NA	NA	NA	NA	NA	0	0	RP11-567C20.2	antisense
ENSG00000233407.1	0	NA	NA	NA	NA	NA	NA	0	0	RP11-567C20.3	antisense
ENSG00000202140.1	0	NA	NA	NA	NA	NA	NA	0	0	Y_RNA	misc_RNA
ENSG00000207194.1	0	NA	NA	NA	NA	NA	NA	0	0	RNU6-1026P	snRNA
ENSG00000252825.1	0	NA	NA	NA	NA	NA	NA	0	0	RNU6-1253P	snRNA
ENSG00000237130.1	0	NA	NA	NA	NA	NA	NA	0	0	MRPS6P2	pseudogene
ENSG00000265538.1	0	NA	NA	NA	NA	NA	NA	0	0	MIR4421	miRNA
ENSG00000200262.1	0	NA	NA	NA	NA	NA	NA	0	0	Y_RNA	misc_RNA
ENSG00000239101.1	0	NA	NA	NA	NA	NA	NA	0	0	AL162430.2	miRNA
ENSG00000221492.1	0	NA	NA	NA	NA	NA	NA	0	0	AL162430.1	miRNA
ENSG00000238618.1	0	NA	NA	NA	NA	NA	NA	0	0	snoU13	snoRNA
ENSG00000206595.1	0	NA	NA	NA	NA	NA	NA	0	0	RNU6-877P	snRNA
ENSG00000252032.1	0	NA	NA	NA	NA	NA	NA	0	0	RNU6-1281P	snRNA
ENSG00000232846.1	0	NA	NA	NA	NA	NA	NA	0	0	SLC25A6P3	pseudogene
ENSG00000212076.1	0	NA	NA	NA	NA	NA	NA	0	0	MIR761	miRNA
ENSG00000212174.1	0	NA	NA	NA	NA	NA	NA	0	0	Y_RNA	misc_RNA
ENSG00000265769.1	0	NA	NA	NA	NA	NA	NA	0	0	AL589663.1	miRNA
ENSG00000200839.1	0	NA	NA	NA	NA	NA	NA	0	0	RNA5SP48	rRNA
ENSG00000229032.1	0	NA	NA	NA	NA	NA	NA	0	0	RP11-91A18.1	pseudogene
ENSG00000264613.1	0	NA	NA	NA	NA	NA	NA	0	0	RN7SL290P	misc_RNA
ENSG00000236004.2	0	NA	NA	NA	NA	NA	NA	0	0	RP4-800M22.4	pseudogene
ENSG00000272371.1	0	NA	NA	NA	NA	NA	NA	0	0	RP11-25O10.2	lincRNA
ENSG00000236290.1	0	NA	NA	NA	NA	NA	NA	0	0	EEF1GP7	pseudogene
ENSG00000239640.2	0	NA	NA	NA	NA	NA	NA	0	0	RN7SL62P	misc_RNA
ENSG00000252018.1	0	NA	NA	NA	NA	NA	NA	0	0	RNU2-30P	snRNA
ENSG00000266188.1	0	NA	NA	NA	NA	NA	NA	0	0	MIR5095	miRNA
ENSG00000232993.1	0	NA	NA	NA	NA	NA	NA	0	0	RP11-334A14.5	antisense
ENSG00000227644.2	0	NA	NA	NA	NA	NA	NA	0	0	HIGD1AP11	pseudogene
ENSG00000236723.1	0	NA	NA	NA	NA	NA	NA	0	0	RP5-1024G6.2	antisense
ENSG00000234578.1	0	NA	NA	NA	NA	NA	NA	0	0	RP4-784A16.1	antisense
ENSG00000225675.2	0	NA	NA	NA	NA	NA	NA	0	0	RP4-784A16.5	lincRNA
ENSG00000226938.1	0	NA	NA	NA	NA	NA	NA	0	0	RP11-117D22.1	lincRNA
ENSG00000230138.1	0	NA	NA	NA	NA	NA	NA	0	0	RP11-117D22.2	lincRNA
ENSG00000236253.3	0	NA	NA	NA	NA	NA	NA	0	0	SLC25A3P1	pseudogene
ENSG00000143006.7	0	NA	NA	NA	NA	NA	NA	0	0	DMRTB1	protein_coding
ENSG00000239007.1	0	NA	NA	NA	NA	NA	NA	0	0	RNU7-95P	snRNA
ENSG00000264208.1	0	NA	NA	NA	NA	NA	NA	0	0	MIR4781	miRNA
ENSG00000232245.1	0	NA	NA	NA	NA	NA	NA	0	0	RP4-705F19.1	lincRNA
ENSG00000265404.1	0	NA	NA	NA	NA	NA	NA	0	0	AC099796.1	miRNA
ENSG00000235741.1	0	NA	NA	NA	NA	NA	NA	0	0	RP5-866L20.1	lincRNA
ENSG00000237173.1	0	NA	NA	NA	NA	NA	NA	0	0	RP5-866L20.2	pseudogene
ENSG00000252646.1	0	NA	NA	NA	NA	NA	NA	0	0	SNORD112	snoRNA
ENSG00000271723.1	0	NA	NA	NA	NA	NA	NA	0	0	MROH7-TTC4	protein_coding
ENSG00000233271.1	0	NA	NA	NA	NA	NA	NA	0	0	RP11-12C17.2	antisense
ENSG00000231090.1	0	NA	NA	NA	NA	NA	NA	0	0	RP11-101C11.1	lincRNA
ENSG00000265822.1	0	NA	NA	NA	NA	NA	NA	0	0	MIR4422	miRNA
ENSG00000231900.3	0	NA	NA	NA	NA	NA	NA	0	0	GOT2P1	pseudogene
ENSG00000232198.2	0	NA	NA	NA	NA	NA	NA	0	0	RP4-633H17.2	pseudogene
ENSG00000252162.1	0	NA	NA	NA	NA	NA	NA	0	0	RNU6-830P	snRNA
ENSG00000272051.1	0	NA	NA	NA	NA	NA	NA	0	0	Y_RNA	misc_RNA
ENSG00000230250.1	0	NA	NA	NA	NA	NA	NA	0	0	RP11-90C4.2	lincRNA
ENSG00000227104.3	0	NA	NA	NA	NA	NA	NA	0	0	PIGQP1	pseudogene
ENSG00000224980.1	0	NA	NA	NA	NA	NA	NA	0	0	RP11-377K22.3	pseudogene
ENSG00000221591.1	0	NA	NA	NA	NA	NA	NA	0	0	AL161740.1	miRNA
ENSG00000227935.1	0	NA	NA	NA	NA	NA	NA	0	0	RP6-102O10.1	lincRNA
ENSG00000236888.1	0	NA	NA	NA	NA	NA	NA	0	0	RP11-243M12.1	pseudogene
ENSG00000238773.1	0	NA	NA	NA	NA	NA	NA	0	0	AL137855.1	miRNA
ENSG00000235038.1	0	NA	NA	NA	NA	NA	NA	0	0	RP11-393I23.4	lincRNA
ENSG00000230546.1	0	NA	NA	NA	NA	NA	NA	0	0	RP11-393I23.3	pseudogene
ENSG00000233216.1	0	NA	NA	NA	NA	NA	NA	0	0	RP11-414C16.1	pseudogene
ENSG00000264128.1	0	NA	NA	NA	NA	NA	NA	0	0	RN7SL713P	misc_RNA
ENSG00000222168.1	0	NA	NA	NA	NA	NA	NA	0	0	Y_RNA	misc_RNA
ENSG00000264081.1	0	NA	NA	NA	NA	NA	NA	0	0	AL136985.1	miRNA
ENSG00000241042.1	0	NA	NA	NA	NA	NA	NA	0	0	RP11-145M4.1	lincRNA
ENSG00000266150.1	0	NA	NA	NA	NA	NA	NA	0	0	MIR4711	miRNA
ENSG00000229332.2	0	NA	NA	NA	NA	NA	NA	0	0	PGBD4P8	pseudogene
ENSG00000238242.1	0	NA	NA	NA	NA	NA	NA	0	0	RP11-575B7.3	lincRNA
ENSG00000231252.1	0	NA	NA	NA	NA	NA	NA	0	0	RP11-436K8.1	lincRNA
ENSG00000237928.1	0	NA	NA	NA	NA	NA	NA	0	0	RP4-668G5.1	antisense
ENSG00000263380.1	0	NA	NA	NA	NA	NA	NA	0	0	AC096534.1	miRNA
ENSG00000264551.1	0	NA	NA	NA	NA	NA	NA	0	0	AC099791.1	miRNA
ENSG00000223920.2	0	NA	NA	NA	NA	NA	NA	0	0	RP11-430G17.1	pseudogene
ENSG00000200575.1	0	NA	NA	NA	NA	NA	NA	0	0	RNU6-414P	snRNA
ENSG00000212360.1	0	NA	NA	NA	NA	NA	NA	0	0	RNU6-1177P	snRNA
ENSG00000242860.2	0	NA	NA	NA	NA	NA	NA	0	0	RN7SL180P	misc_RNA
ENSG00000263908.1	0	NA	NA	NA	NA	NA	NA	0	0	MIR3116-1	miRNA
ENSG00000234204.1	0	NA	NA	NA	NA	NA	NA	0	0	PIGPP2	pseudogene
ENSG00000234088.1	0	NA	NA	NA	NA	NA	NA	0	0	RPS15AP7	pseudogene
ENSG00000237227.1	0	NA	NA	NA	NA	NA	NA	0	0	RP5-1155K23.4	pseudogene
ENSG00000200174.1	0	NA	NA	NA	NA	NA	NA	0	0	Y_RNA	misc_RNA
ENSG00000201153.1	0	NA	NA	NA	NA	NA	NA	0	0	RNU6-371P	snRNA
ENSG00000270549.1	0	NA	NA	NA	NA	NA	NA	0	0	RP11-293K19.1	pseudogene
ENSG00000237163.1	0	NA	NA	NA	NA	NA	NA	0	0	RP4-771M4.2	pseudogene
ENSG00000229537.1	0	NA	NA	NA	NA	NA	NA	0	0	RP11-5P4.1	lincRNA
ENSG00000227485.1	0	NA	NA	NA	NA	NA	NA	0	0	RP11-5P4.2	lincRNA
ENSG00000229225.1	0	NA	NA	NA	NA	NA	NA	0	0	RP11-5P4.3	lincRNA
ENSG00000203605.3	0	NA	NA	NA	NA	NA	NA	0	0	RP11-335E6.2	lincRNA
ENSG00000271593.1	0	NA	NA	NA	NA	NA	NA	0	0	RP11-335E6.4	lincRNA
ENSG00000252259.1	0	NA	NA	NA	NA	NA	NA	0	0	RNA5SP49	rRNA
ENSG00000224209.2	0	NA	NA	NA	NA	NA	NA	0	0	LINC00466	lincRNA
ENSG00000228734.2	0	NA	NA	NA	NA	NA	NA	0	0	RP11-335E6.3	lincRNA
ENSG00000223683.1	0	NA	NA	NA	NA	NA	NA	0	0	AL138935.1	pseudogene
ENSG00000187140.4	0	NA	NA	NA	NA	NA	NA	0	0	FOXD3	protein_coding
ENSG00000252784.1	0	NA	NA	NA	NA	NA	NA	0	0	Y_RNA	misc_RNA
ENSG00000264271.1	0	NA	NA	NA	NA	NA	NA	0	0	RN7SL488P	misc_RNA
ENSG00000207190.1	0	NA	NA	NA	NA	NA	NA	0	0	RNU6-809P	snRNA
ENSG00000200508.1	0	NA	NA	NA	NA	NA	NA	0	0	Y_RNA	misc_RNA
ENSG00000238653.1	0	NA	NA	NA	NA	NA	NA	0	0	RNU7-62P	snRNA
ENSG00000264470.1	0	NA	NA	NA	NA	NA	NA	0	0	MIR4794	miRNA
ENSG00000199135.1	0	NA	NA	NA	NA	NA	NA	0	0	MIR101-1	miRNA
ENSG00000234496.2	0	NA	NA	NA	NA	NA	NA	0	0	MRPS21P1	pseudogene
ENSG00000229294.1	0	NA	NA	NA	NA	NA	NA	0	0	RP5-1044H5.1	antisense
ENSG00000234144.1	0	NA	NA	NA	NA	NA	NA	0	0	RP5-1044H5.2	pseudogene
ENSG00000222624.1	0	NA	NA	NA	NA	NA	NA	0	0	RNU2-15P	snRNA
ENSG00000238931.1	0	NA	NA	NA	NA	NA	NA	0	0	snoU13	snoRNA
ENSG00000239319.2	0	NA	NA	NA	NA	NA	NA	0	0	RN7SL854P	misc_RNA
ENSG00000227466.1	0	NA	NA	NA	NA	NA	NA	0	0	RP11-397C12.1	antisense
ENSG00000223152.1	0	NA	NA	NA	NA	NA	NA	0	0	RNU4-88P	snRNA
ENSG00000264720.1	0	NA	NA	NA	NA	NA	NA	0	0	MIR3117	miRNA
ENSG00000221655.2	0	NA	NA	NA	NA	NA	NA	0	0	AL354978.1	miRNA
ENSG00000231080.1	0	NA	NA	NA	NA	NA	NA	0	0	RP11-342H21.2	antisense
ENSG00000203963.7	0	NA	NA	NA	NA	NA	NA	0	0	C1orf141	protein_coding
ENSG00000252433.1	0	NA	NA	NA	NA	NA	NA	0	0	SNORA31	snoRNA
ENSG00000162594.10	0	NA	NA	NA	NA	NA	NA	0	0	IL23R	protein_coding
ENSG00000253074.1	0	NA	NA	NA	NA	NA	NA	0	0	RNU6-586P	snRNA
ENSG00000221733.1	0	NA	NA	NA	NA	NA	NA	0	0	AL109843.1	miRNA
ENSG00000252116.1	0	NA	NA	NA	NA	NA	NA	0	0	RNU4ATAC4P	snRNA
ENSG00000228523.1	0	NA	NA	NA	NA	NA	NA	0	0	RP4-763G1.1	pseudogene
ENSG00000207504.1	0	NA	NA	NA	NA	NA	NA	0	0	RNU6-1031P	snRNA
ENSG00000242482.2	0	NA	NA	NA	NA	NA	NA	0	0	RN7SL392P	misc_RNA
ENSG00000238778.1	0	NA	NA	NA	NA	NA	NA	0	0	RNU7-80P	snRNA
ENSG00000263542.1	0	NA	NA	NA	NA	NA	NA	0	0	AL157407.1	miRNA
ENSG00000221203.1	0	NA	NA	NA	NA	NA	NA	0	0	MIR1262	miRNA
ENSG00000225167.1	0	NA	NA	NA	NA	NA	NA	0	0	RP4-694A7.3	pseudogene
ENSG00000223883.1	0	NA	NA	NA	NA	NA	NA	0	0	RP11-424D14.1	lincRNA
ENSG00000235446.1	0	NA	NA	NA	NA	NA	NA	0	0	RP11-74K19.1	lincRNA
ENSG00000229639.1	0	NA	NA	NA	NA	NA	NA	0	0	RP3-380B4.1	lincRNA
ENSG00000270615.1	0	NA	NA	NA	NA	NA	NA	0	0	RP11-379C1.1	pseudogene
ENSG00000240692.2	0	NA	NA	NA	NA	NA	NA	0	0	RN7SL538P	misc_RNA
ENSG00000237919.1	0	NA	NA	NA	NA	NA	NA	0	0	RP11-181B18.1	antisense
ENSG00000237033.2	0	NA	NA	NA	NA	NA	NA	0	0	CASP3P1	pseudogene
ENSG00000229051.1	0	NA	NA	NA	NA	NA	NA	0	0	RP5-952N6.1	lincRNA
ENSG00000226208.1	0	NA	NA	NA	NA	NA	NA	0	0	RP11-99H8.1	lincRNA
ENSG00000235782.1	0	NA	NA	NA	NA	NA	NA	0	0	RP3-333A15.1	antisense
ENSG00000269933.1	0	NA	NA	NA	NA	NA	NA	0	0	RP3-333A15.2	sense_intronic
ENSG00000264239.1	0	NA	NA	NA	NA	NA	NA	0	0	AL360297.1	miRNA
ENSG00000226324.1	0	NA	NA	NA	NA	NA	NA	0	0	RP11-115M14.1	pseudogene
ENSG00000231985.1	0	NA	NA	NA	NA	NA	NA	0	0	RP11-82L20.1	antisense
ENSG00000271618.1	0	NA	NA	NA	NA	NA	NA	0	0	RP11-175G14.2	pseudogene
ENSG00000228853.1	0	NA	NA	NA	NA	NA	NA	0	0	NEGR1-IT1	sense_intronic
ENSG00000227207.2	0	NA	NA	NA	NA	NA	NA	0	0	RPL31P12	pseudogene
ENSG00000212366.1	0	NA	NA	NA	NA	NA	NA	0	0	RNU6-1246P	snRNA
ENSG00000225087.1	0	NA	NA	NA	NA	NA	NA	0	0	RP4-660H19.1	lincRNA
ENSG00000227016.2	0	NA	NA	NA	NA	NA	NA	0	0	RP11-262K1.1	lincRNA
ENSG00000251825.1	0	NA	NA	NA	NA	NA	NA	0	0	RN7SKP19	misc_RNA
ENSG00000233973.1	0	NA	NA	NA	NA	NA	NA	0	0	RP4-598G3.1	lincRNA
ENSG00000223479.3	0	NA	NA	NA	NA	NA	NA	0	0	RP4-788P17.1	lincRNA
ENSG00000200601.1	0	NA	NA	NA	NA	NA	NA	0	0	RNA5SP50	rRNA
ENSG00000252005.1	0	NA	NA	NA	NA	NA	NA	0	0	RNU4ATAC8P	snRNA
ENSG00000237324.2	0	NA	NA	NA	NA	NA	NA	0	0	RP11-439H8.4	antisense
ENSG00000162621.5	0	NA	NA	NA	NA	NA	NA	0	0	LRRC53	protein_coding
ENSG00000234497.1	0	NA	NA	NA	NA	NA	NA	0	0	RP4-612J11.1	antisense
ENSG00000229943.1	0	NA	NA	NA	NA	NA	NA	0	0	RP11-93N20.1	lincRNA
ENSG00000261213.1	0	NA	NA	NA	NA	NA	NA	0	0	RP11-510C10.4	lincRNA
ENSG00000224127.1	0	NA	NA	NA	NA	NA	NA	0	0	RP11-510C10.2	antisense
ENSG00000162624.10	0	NA	NA	NA	NA	NA	NA	0	0	LHX8	protein_coding
ENSG00000224149.1	0	NA	NA	NA	NA	NA	NA	0	0	RP11-510C10.3	antisense
ENSG00000206999.1	0	NA	NA	NA	NA	NA	NA	0	0	RNU6-622P	snRNA
ENSG00000224493.1	0	NA	NA	NA	NA	NA	NA	0	0	RP11-87O11.1	pseudogene
ENSG00000252338.1	0	NA	NA	NA	NA	NA	NA	0	0	RNU6-503P	snRNA
ENSG00000206620.1	0	NA	NA	NA	NA	NA	NA	0	0	SNORD45C	snoRNA
ENSG00000207241.1	0	NA	NA	NA	NA	NA	NA	0	0	SNORD45A	snoRNA
ENSG00000201487.1	0	NA	NA	NA	NA	NA	NA	0	0	SNORD45B	snoRNA
ENSG00000266832.1	0	NA	NA	NA	NA	NA	NA	0	0	AL445464.1	miRNA
ENSG00000154007.6	0	NA	NA	NA	NA	NA	NA	0	0	ASB17	protein_coding
ENSG00000225605.1	0	NA	NA	NA	NA	NA	NA	0	0	RP11-550H2.1	lincRNA
ENSG00000230027.1	0	NA	NA	NA	NA	NA	NA	0	0	RP11-550H2.2	lincRNA
ENSG00000223905.1	0	NA	NA	NA	NA	NA	NA	0	0	RP11-335E14.1	pseudogene
ENSG00000272855.1	0	NA	NA	NA	NA	NA	NA	0	0	RP5-1102E8.3	lincRNA
ENSG00000264686.1	0	NA	NA	NA	NA	NA	NA	0	0	AC104458.1	miRNA
ENSG00000199921.1	0	NA	NA	NA	NA	NA	NA	0	0	RNU6-161P	snRNA
ENSG00000237552.1	0	NA	NA	NA	NA	NA	NA	0	0	RP11-415A20.1	lincRNA
ENSG00000221720.2	0	NA	NA	NA	NA	NA	NA	0	0	AC096951.1	miRNA
ENSG00000233099.1	0	NA	NA	NA	NA	NA	NA	0	0	RP11-375A5.1	antisense
ENSG00000221664.1	0	NA	NA	NA	NA	NA	NA	0	0	AC095030.1	miRNA
ENSG00000251767.1	0	NA	NA	NA	NA	NA	NA	0	0	RNU7-8P	snRNA
ENSG00000251785.1	0	NA	NA	NA	NA	NA	NA	0	0	RNA5SP20	rRNA
ENSG00000222849.1	0	NA	NA	NA	NA	NA	NA	0	0	RNA5SP21	rRNA
ENSG00000251958.1	0	NA	NA	NA	NA	NA	NA	0	0	RNU6-1102P	snRNA
ENSG00000202263.1	0	NA	NA	NA	NA	NA	NA	0	0	RNA5SP22	rRNA
ENSG00000227556.1	0	NA	NA	NA	NA	NA	NA	0	0	RP11-472F19.1	pseudogene
ENSG00000212308.1	0	NA	NA	NA	NA	NA	NA	0	0	RNA5SP23	rRNA
ENSG00000221683.1	0	NA	NA	NA	NA	NA	NA	0	0	AC104837.1	miRNA
ENSG00000266388.1	0	NA	NA	NA	NA	NA	NA	0	0	AC093430.1	miRNA
ENSG00000235011.2	0	NA	NA	NA	NA	NA	NA	0	0	RP4-726F1.1	lincRNA
ENSG00000235756.2	0	NA	NA	NA	NA	NA	NA	0	0	RP11-339A11.1	pseudogene
ENSG00000260322.1	0	NA	NA	NA	NA	NA	NA	0	0	RP11-339A11.2	lincRNA
ENSG00000236407.1	0	NA	NA	NA	NA	NA	NA	0	0	HMGB1P18	pseudogene
ENSG00000266033.1	0	NA	NA	NA	NA	NA	NA	0	0	AL606519.1	miRNA
ENSG00000225598.1	0	NA	NA	NA	NA	NA	NA	0	0	RP11-339D23.1	lincRNA
ENSG00000227062.2	0	NA	NA	NA	NA	NA	NA	0	0	RP11-115A15.4	pseudogene
ENSG00000224326.1	0	NA	NA	NA	NA	NA	NA	0	0	RP11-115A15.1	lincRNA
ENSG00000234184.1	0	NA	NA	NA	NA	NA	NA	0	0	RP5-887A10.1	lincRNA
ENSG00000227937.1	0	NA	NA	NA	NA	NA	NA	0	0	MTND2P30	pseudogene
ENSG00000223026.1	0	NA	NA	NA	NA	NA	NA	0	0	RN7SKP247	misc_RNA
ENSG00000227960.1	0	NA	NA	NA	NA	NA	NA	0	0	RP5-837I24.6	sense_intronic
ENSG00000234953.2	0	NA	NA	NA	NA	NA	NA	0	0	RP5-837I24.2	antisense
ENSG00000242598.1	0	NA	NA	NA	NA	NA	NA	0	0	MED28P8	pseudogene
ENSG00000236676.1	0	NA	NA	NA	NA	NA	NA	0	0	RP5-837I24.4	antisense
ENSG00000233290.1	0	NA	NA	NA	NA	NA	NA	0	0	RP11-147G16.1	lincRNA
ENSG00000231364.1	0	NA	NA	NA	NA	NA	NA	0	0	RP11-413G15.1	lincRNA
ENSG00000223231.1	0	NA	NA	NA	NA	NA	NA	0	0	AL035706.1	miRNA
ENSG00000229486.2	0	NA	NA	NA	NA	NA	NA	0	0	RP4-552O12.1	pseudogene
ENSG00000199959.1	0	NA	NA	NA	NA	NA	NA	0	0	SNORA2	snoRNA
ENSG00000249237.1	0	NA	NA	NA	NA	NA	NA	0	0	RP11-376N17.4	pseudogene
ENSG00000232622.1	0	NA	NA	NA	NA	NA	NA	0	0	RP11-484D4.3	pseudogene
ENSG00000251899.1	0	NA	NA	NA	NA	NA	NA	0	0	AC104169.1	miRNA
ENSG00000264380.1	0	NA	NA	NA	NA	NA	NA	0	0	AL590113.1	miRNA
ENSG00000199459.1	0	NA	NA	NA	NA	NA	NA	0	0	Y_RNA	misc_RNA
ENSG00000199934.1	0	NA	NA	NA	NA	NA	NA	0	0	SNORD81	snoRNA
ENSG00000201620.1	0	NA	NA	NA	NA	NA	NA	0	0	RNA5SP51	rRNA
ENSG00000229505.1	0	NA	NA	NA	NA	NA	NA	0	0	RP4-682E18.1	pseudogene
ENSG00000231349.2	0	NA	NA	NA	NA	NA	NA	0	0	RP11-444C12.1	pseudogene
ENSG00000016490.11	0	NA	NA	NA	NA	NA	NA	0	0	CLCA1	protein_coding
ENSG00000224466.1	0	NA	NA	NA	NA	NA	NA	0	0	RP4-651E10.3	pseudogene
ENSG00000221702.2	0	NA	NA	NA	NA	NA	NA	0	0	AL356270.1	miRNA
ENSG00000224198.1	0	NA	NA	NA	NA	NA	NA	0	0	RP4-604K5.2	antisense
ENSG00000221222.1	0	NA	NA	NA	NA	NA	NA	0	0	AL139139.1	miRNA
ENSG00000199318.1	0	NA	NA	NA	NA	NA	NA	0	0	RNA5SP52	rRNA
ENSG00000224235.1	0	NA	NA	NA	NA	NA	NA	0	0	RP5-1027O11.1	lincRNA
ENSG00000270507.1	0	NA	NA	NA	NA	NA	NA	0	0	CTA-21C21.1	pseudogene
ENSG00000239504.2	0	NA	NA	NA	NA	NA	NA	0	0	RN7SL583P	misc_RNA
ENSG00000230053.2	0	NA	NA	NA	NA	NA	NA	0	0	RP11-76N22.1	pseudogene
ENSG00000237568.1	0	NA	NA	NA	NA	NA	NA	0	0	RP4-620F22.2	antisense
ENSG00000271949.1	0	NA	NA	NA	NA	NA	NA	0	0	RP11-302M6.4	protein_coding
ENSG00000239176.1	0	NA	NA	NA	NA	NA	NA	0	0	snoU13	snoRNA
ENSG00000212459.1	0	NA	NA	NA	NA	NA	NA	0	0	RNU6-695P	snRNA
ENSG00000229201.1	0	NA	NA	NA	NA	NA	NA	0	0	RP5-827O9.1	lincRNA
ENSG00000199666.1	0	NA	NA	NA	NA	NA	NA	0	0	U3	snoRNA
ENSG00000206817.1	0	NA	NA	NA	NA	NA	NA	0	0	Y_RNA	misc_RNA
ENSG00000239794.2	0	NA	NA	NA	NA	NA	NA	0	0	RN7SL653P	misc_RNA
ENSG00000266532.1	0	NA	NA	NA	NA	NA	NA	0	0	RN7SL235P	misc_RNA
ENSG00000137948.14	0	NA	NA	NA	NA	NA	NA	0	0	BRDT	protein_coding
ENSG00000233228.1	0	NA	NA	NA	NA	NA	NA	0	0	LPCAT2BP	pseudogene
ENSG00000226773.1	0	NA	NA	NA	NA	NA	NA	0	0	RP4-775D17.1	pseudogene
ENSG00000203910.4	0	NA	NA	NA	NA	NA	NA	0	0	C1orf146	protein_coding
ENSG00000265543.1	0	NA	NA	NA	NA	NA	NA	0	0	AL451010.1	miRNA
ENSG00000242764.2	0	NA	NA	NA	NA	NA	NA	0	0	RN7SL824P	misc_RNA
ENSG00000201317.1	0	NA	NA	NA	NA	NA	NA	0	0	RNU4-59P	snRNA
ENSG00000234202.2	0	NA	NA	NA	NA	NA	NA	0	0	RP11-330C7.4	pseudogene
ENSG00000223896.2	0	NA	NA	NA	NA	NA	NA	0	0	CCNJP2	pseudogene
ENSG00000206680.1	0	NA	NA	NA	NA	NA	NA	0	0	SNORD21	snoRNA
ENSG00000252121.1	0	NA	NA	NA	NA	NA	NA	0	0	RNU6-970P	snRNA
ENSG00000239710.2	0	NA	NA	NA	NA	NA	NA	0	0	RN7SL692P	misc_RNA
ENSG00000238787.1	0	NA	NA	NA	NA	NA	NA	0	0	AC093577.1	miRNA
ENSG00000252752.1	0	NA	NA	NA	NA	NA	NA	0	0	RNU6-210P	snRNA
ENSG00000222664.1	0	NA	NA	NA	NA	NA	NA	0	0	RN7SKP123	misc_RNA
ENSG00000251837.1	0	NA	NA	NA	NA	NA	NA	0	0	Y_RNA	misc_RNA
ENSG00000212601.1	0	NA	NA	NA	NA	NA	NA	0	0	RNA5SP53	rRNA
ENSG00000235794.1	0	NA	NA	NA	NA	NA	NA	0	0	RP5-837O21.6	pseudogene
ENSG00000229842.2	0	NA	NA	NA	NA	NA	NA	0	0	RP5-837O21.4	pseudogene
ENSG00000250890.1	0	NA	NA	NA	NA	NA	NA	0	0	RP5-837O21.8	pseudogene
ENSG00000264963.1	0	NA	NA	NA	NA	NA	NA	0	0	RN7SL440P	misc_RNA
ENSG00000238389.1	0	NA	NA	NA	NA	NA	NA	0	0	snoU13	snoRNA
ENSG00000232918.2	0	NA	NA	NA	NA	NA	NA	0	0	RP11-366L18.1	pseudogene
ENSG00000223675.1	0	NA	NA	NA	NA	NA	NA	0	0	RP11-86H7.6	lincRNA
ENSG00000263526.1	0	NA	NA	NA	NA	NA	NA	0	0	MIR378G	miRNA
ENSG00000228504.1	0	NA	NA	NA	NA	NA	NA	0	0	RP4-586O15.1	lincRNA
ENSG00000230434.1	0	NA	NA	NA	NA	NA	NA	0	0	RP11-14O19.1	lincRNA
ENSG00000237954.3	0	NA	NA	NA	NA	NA	NA	0	0	RP11-14O19.2	lincRNA
ENSG00000233907.1	0	NA	NA	NA	NA	NA	NA	0	0	RP4-617C6.1	lincRNA
ENSG00000216037.1	0	NA	NA	NA	NA	NA	NA	0	0	AL356479.1	miRNA
ENSG00000228971.2	0	NA	NA	NA	NA	NA	NA	0	0	RP11-286B14.1	lincRNA
ENSG00000271252.1	0	NA	NA	NA	NA	NA	NA	0	0	RP11-286B14.2	lincRNA
ENSG00000221798.1	0	NA	NA	NA	NA	NA	NA	0	0	AC092812.1	miRNA
ENSG00000237435.4	0	NA	NA	NA	NA	NA	NA	0	0	RP11-147C23.1	protein_coding
ENSG00000200800.1	0	NA	NA	NA	NA	NA	NA	0	0	RNU1-130P	snRNA
ENSG00000231987.1	0	NA	NA	NA	NA	NA	NA	0	0	RP5-898J17.1	lincRNA
ENSG00000225923.1	0	NA	NA	NA	NA	NA	NA	0	0	RP4-736I12.1	pseudogene
ENSG00000241992.2	0	NA	NA	NA	NA	NA	NA	0	0	RN7SL831P	misc_RNA
ENSG00000234226.4	0	NA	NA	NA	NA	NA	NA	0	0	NDUFS5P2	pseudogene
ENSG00000223229.1	0	NA	NA	NA	NA	NA	NA	0	0	RN7SKP270	misc_RNA
ENSG00000212039.1	0	NA	NA	NA	NA	NA	NA	0	0	AL592205.1	miRNA
ENSG00000265771.1	0	NA	NA	NA	NA	NA	NA	0	0	AL592205.2	miRNA
ENSG00000232878.1	0	NA	NA	NA	NA	NA	NA	0	0	DPYD-AS1	antisense
ENSG00000230718.1	0	NA	NA	NA	NA	NA	NA	0	0	RP11-272L13.2	pseudogene
ENSG00000269998.1	0	NA	NA	NA	NA	NA	NA	0	0	RP11-272L13.3	lincRNA
ENSG00000259946.1	0	NA	NA	NA	NA	NA	NA	0	0	RP11-490G2.2	lincRNA
ENSG00000233557.2	0	NA	NA	NA	NA	NA	NA	0	0	NFU1P2	pseudogene
ENSG00000226053.1	0	NA	NA	NA	NA	NA	NA	0	0	RP5-1070A16.1	lincRNA
ENSG00000221777.1	0	NA	NA	NA	NA	NA	NA	0	0	AL160056.1	miRNA
ENSG00000117598.7	0	NA	NA	NA	NA	NA	NA	0	0	LPPR5	protein_coding
ENSG00000232825.1	0	NA	NA	NA	NA	NA	NA	0	0	RP5-896L10.1	antisense
ENSG00000233983.2	0	NA	NA	NA	NA	NA	NA	0	0	RP4-735N21.1	pseudogene
ENSG00000224445.2	0	NA	NA	NA	NA	NA	NA	0	0	RP11-413P11.1	lincRNA
ENSG00000201491.1	0	NA	NA	NA	NA	NA	NA	0	0	RNU4-75P	snRNA
ENSG00000202254.1	0	NA	NA	NA	NA	NA	NA	0	0	Y_RNA	misc_RNA
ENSG00000252226.1	0	NA	NA	NA	NA	NA	NA	0	0	AL451051.1	miRNA
ENSG00000231996.1	0	NA	NA	NA	NA	NA	NA	0	0	RP4-581O6.1	pseudogene
ENSG00000212248.1	0	NA	NA	NA	NA	NA	NA	0	0	RNU6-750P	snRNA
ENSG00000202259.1	0	NA	NA	NA	NA	NA	NA	0	0	RNU6-1318P	snRNA
ENSG00000241073.1	0	NA	NA	NA	NA	NA	NA	0	0	RP4-714D9.2	antisense
ENSG00000223906.1	0	NA	NA	NA	NA	NA	NA	0	0	RP5-837M10.2	lincRNA
ENSG00000216067.1	0	NA	NA	NA	NA	NA	NA	0	0	AC104457.1	miRNA
ENSG00000213421.4	0	NA	NA	NA	NA	NA	NA	0	0	RP11-84O12.2	pseudogene
ENSG00000230402.2	0	NA	NA	NA	NA	NA	NA	0	0	RP11-84O12.4	lincRNA
ENSG00000224685.1	0	NA	NA	NA	NA	NA	NA	0	0	RP11-84O12.3	pseudogene
ENSG00000273204.1	0	NA	NA	NA	NA	NA	NA	0	0	RP4-549L20.3	antisense
ENSG00000252765.1	0	NA	NA	NA	NA	NA	NA	0	0	SCARNA16	snoRNA
ENSG00000238296.1	0	NA	NA	NA	NA	NA	NA	0	0	snoU13	snoRNA
ENSG00000226715.1	0	NA	NA	NA	NA	NA	NA	0	0	RP11-411H5.1	lincRNA
ENSG00000252530.1	0	NA	NA	NA	NA	NA	NA	0	0	RNU6-965P	snRNA
ENSG00000252717.1	0	NA	NA	NA	NA	NA	NA	0	0	RNU6-352P	snRNA
ENSG00000271277.1	0	NA	NA	NA	NA	NA	NA	0	0	RP11-82O2.2	pseudogene
ENSG00000162699.5	0	NA	NA	NA	NA	NA	NA	0	0	DNAJA1P5	pseudogene
ENSG00000233359.1	0	NA	NA	NA	NA	NA	NA	0	0	RP11-202K23.1	lincRNA
ENSG00000230864.1	0	NA	NA	NA	NA	NA	NA	0	0	RP5-936J12.1	lincRNA
ENSG00000060718.14	0	NA	NA	NA	NA	NA	NA	0	0	COL11A1	protein_coding
ENSG00000234257.1	0	NA	NA	NA	NA	NA	NA	0	0	SOD2P1	pseudogene
ENSG00000232753.1	0	NA	NA	NA	NA	NA	NA	0	0	RP11-347K2.1	lincRNA
ENSG00000234037.1	0	NA	NA	NA	NA	NA	NA	0	0	RP11-347K2.2	lincRNA
ENSG00000230759.1	0	NA	NA	NA	NA	NA	NA	0	0	RP11-153F1.2	lincRNA
ENSG00000236085.1	0	NA	NA	NA	NA	NA	NA	0	0	ACTG1P4	pseudogene
ENSG00000243480.3	0	NA	NA	NA	NA	NA	NA	0	0	AMY2A	protein_coding
ENSG00000237763.5	0	NA	NA	NA	NA	NA	NA	0	0	AMY1A	protein_coding
ENSG00000234441.1	0	NA	NA	NA	NA	NA	NA	0	0	RP5-1108M17.5	pseudogene
ENSG00000174876.12	0	NA	NA	NA	NA	NA	NA	0	0	AMY1B	protein_coding
ENSG00000227408.1	0	NA	NA	NA	NA	NA	NA	0	0	AMYP1	pseudogene
ENSG00000187733.6	0	NA	NA	NA	NA	NA	NA	0	0	AMY1C	protein_coding
ENSG00000225191.1	0	NA	NA	NA	NA	NA	NA	0	0	RP11-97C18.1	pseudogene
ENSG00000243500.1	0	NA	NA	NA	NA	NA	NA	0	0	RP11-364B6.2	pseudogene
ENSG00000225036.1	0	NA	NA	NA	NA	NA	NA	0	0	RP11-414B7.1	pseudogene
ENSG00000233047.1	0	NA	NA	NA	NA	NA	NA	0	0	RP11-24P14.1	lincRNA
ENSG00000230932.2	0	NA	NA	NA	NA	NA	NA	0	0	RP5-947P14.2	pseudogene
ENSG00000270342.1	0	NA	NA	NA	NA	NA	NA	0	0	RP11-478L17.1	pseudogene
ENSG00000270976.1	0	NA	NA	NA	NA	NA	NA	0	0	RP11-110F24.1	pseudogene
ENSG00000233449.1	0	NA	NA	NA	NA	NA	NA	0	0	RP11-233E12.4	pseudogene
ENSG00000237460.2	0	NA	NA	NA	NA	NA	NA	0	0	RP11-233E12.1	lincRNA
ENSG00000238883.1	0	NA	NA	NA	NA	NA	NA	0	0	AC114491.1	miRNA
ENSG00000265536.1	0	NA	NA	NA	NA	NA	NA	0	0	AL591042.1	miRNA
ENSG00000230489.1	0	NA	NA	NA	NA	NA	NA	0	0	VAV3-AS1	antisense
ENSG00000264753.1	0	NA	NA	NA	NA	NA	NA	0	0	AL390036.1	miRNA
ENSG00000226822.1	0	NA	NA	NA	NA	NA	NA	0	0	RP11-356N1.2	lincRNA
ENSG00000196427.9	0	NA	NA	NA	NA	NA	NA	0	0	NBPF4	protein_coding
ENSG00000238122.1	0	NA	NA	NA	NA	NA	NA	0	0	RP11-483I13.2	lincRNA
ENSG00000241361.4	0	NA	NA	NA	NA	NA	NA	0	0	SLC25A24P1	pseudogene
ENSG00000186086.12	0	NA	NA	NA	NA	NA	NA	0	0	NBPF6	protein_coding
ENSG00000243967.3	0	NA	NA	NA	NA	NA	NA	0	0	NBPF5P	processed_transcript
ENSG00000238118.1	0	NA	NA	NA	NA	NA	NA	0	0	SLC25A24P2	pseudogene
ENSG00000224698.1	0	NA	NA	NA	NA	NA	NA	0	0	RP11-131J3.1	lincRNA
ENSG00000227832.1	0	NA	NA	NA	NA	NA	NA	0	0	ST13P21	pseudogene
ENSG00000226483.2	0	NA	NA	NA	NA	NA	NA	0	0	RP5-964H19.2	pseudogene
ENSG00000238310.1	0	NA	NA	NA	NA	NA	NA	0	0	RNU7-122P	snRNA
ENSG00000254942.1	0	NA	NA	NA	NA	NA	NA	0	0	RP5-1160K1.8	antisense
ENSG00000228703.1	0	NA	NA	NA	NA	NA	NA	0	0	RP5-1160K1.6	antisense
ENSG00000260246.1	0	NA	NA	NA	NA	NA	NA	0	0	AC000032.2	antisense
ENSG00000228420.1	0	NA	NA	NA	NA	NA	NA	0	0	RP4-735C1.6	lincRNA
ENSG00000227091.1	0	NA	NA	NA	NA	NA	NA	0	0	RP5-1028L10.1	antisense
ENSG00000235526.1	0	NA	NA	NA	NA	NA	NA	0	0	RP5-1028L10.2	antisense
ENSG00000200536.1	0	NA	NA	NA	NA	NA	NA	0	0	SNORA25	snoRNA
ENSG00000270380.1	0	NA	NA	NA	NA	NA	NA	0	0	RP11-470L19.5	antisense
ENSG00000240194.2	0	NA	NA	NA	NA	NA	NA	0	0	CYMP	pseudogene
ENSG00000235407.1	0	NA	NA	NA	NA	NA	NA	0	0	RP11-470L19.2	lincRNA
ENSG00000221538.1	0	NA	NA	NA	NA	NA	NA	0	0	AL365361.1	miRNA
ENSG00000199710.1	0	NA	NA	NA	NA	NA	NA	0	0	Y_RNA	misc_RNA
ENSG00000232791.3	0	NA	NA	NA	NA	NA	NA	0	0	OR11I1P	pseudogene
ENSG00000252760.1	0	NA	NA	NA	NA	NA	NA	0	0	RNA5SP54	rRNA
ENSG00000272982.1	0	NA	NA	NA	NA	NA	NA	0	0	RP5-1180E21.4	antisense
ENSG00000273221.1	0	NA	NA	NA	NA	NA	NA	0	0	RP5-1180E21.5	antisense
ENSG00000236040.1	0	NA	NA	NA	NA	NA	NA	0	0	CHIAP1	pseudogene
ENSG00000203878.7	0	NA	NA	NA	NA	NA	NA	0	0	CHIAP2	pseudogene
ENSG00000229283.1	0	NA	NA	NA	NA	NA	NA	0	0	RP5-1125M8.2	antisense
ENSG00000232240.2	0	NA	NA	NA	NA	NA	NA	0	0	RP5-1125M8.3	pseudogene
ENSG00000234020.1	0	NA	NA	NA	NA	NA	NA	0	0	CHIAP3	pseudogene
ENSG00000200360.1	0	NA	NA	NA	NA	NA	NA	0	0	RNU6-792P	snRNA
ENSG00000201028.1	0	NA	NA	NA	NA	NA	NA	0	0	RNU6-151P	snRNA
ENSG00000239111.1	0	NA	NA	NA	NA	NA	NA	0	0	snoU13	snoRNA
ENSG00000238761.1	0	NA	NA	NA	NA	NA	NA	0	0	snoU13	snoRNA
ENSG00000252750.1	0	NA	NA	NA	NA	NA	NA	0	0	RNU7-70P	snRNA
ENSG00000234790.1	0	NA	NA	NA	NA	NA	NA	0	0	RP11-426L16.7	pseudogene
ENSG00000224167.1	0	NA	NA	NA	NA	NA	NA	0	0	RP3-522D1.1	lincRNA
ENSG00000237278.2	0	NA	NA	NA	NA	NA	NA	0	0	RLIMP2	pseudogene
ENSG00000236887.1	0	NA	NA	NA	NA	NA	NA	0	0	RP11-389O22.5	pseudogene
ENSG00000232895.2	0	NA	NA	NA	NA	NA	NA	0	0	RP4-543J13.1	lincRNA
ENSG00000201114.1	0	NA	NA	NA	NA	NA	NA	0	0	Y_RNA	misc_RNA
ENSG00000242769.2	0	NA	NA	NA	NA	NA	NA	0	0	RN7SL432P	misc_RNA
ENSG00000227970.1	0	NA	NA	NA	NA	NA	NA	0	0	NR1H5P	pseudogene
ENSG00000198765.7	0	NA	NA	NA	NA	NA	NA	0	0	SYCP1	protein_coding
ENSG00000134200.2	0	NA	NA	NA	NA	NA	NA	0	0	TSHB	protein_coding
ENSG00000233730.1	0	NA	NA	NA	NA	NA	NA	0	0	RP4-666F24.3	lincRNA
ENSG00000226973.1	0	NA	NA	NA	NA	NA	NA	0	0	RP4-663N10.2	pseudogene
ENSG00000265534.1	0	NA	NA	NA	NA	NA	NA	0	0	AL512638.1	miRNA
ENSG00000229101.1	0	NA	NA	NA	NA	NA	NA	0	0	TCEB1P20	pseudogene
ENSG00000232185.1	0	NA	NA	NA	NA	NA	NA	0	0	CNOT7P2	pseudogene
ENSG00000270631.1	0	NA	NA	NA	NA	NA	NA	0	0	RP11-710N8.3	pseudogene
ENSG00000239984.2	0	NA	NA	NA	NA	NA	NA	0	0	RN7SL420P	misc_RNA
ENSG00000207502.1	0	NA	NA	NA	NA	NA	NA	0	0	SNORA42	snoRNA
ENSG00000177551.5	0	NA	NA	NA	NA	NA	NA	0	0	NHLH2	protein_coding
ENSG00000271143.1	0	NA	NA	NA	NA	NA	NA	0	0	RP11-12L8.2	pseudogene
ENSG00000228127.1	0	NA	NA	NA	NA	NA	NA	0	0	RP11-12L8.1	lincRNA
ENSG00000221040.1	0	NA	NA	NA	NA	NA	NA	0	0	U3	snoRNA
ENSG00000269279.1	0	NA	NA	NA	NA	NA	NA	0	0	AL136376.1	protein_coding
ENSG00000230381.2	0	NA	NA	NA	NA	NA	NA	0	0	RP4-655J12.5	lincRNA
ENSG00000200547.1	0	NA	NA	NA	NA	NA	NA	0	0	Y_RNA	misc_RNA
ENSG00000264419.1	0	NA	NA	NA	NA	NA	NA	0	0	MIR548AC	miRNA
ENSG00000211543.2	0	NA	NA	NA	NA	NA	NA	0	0	MIR320B1	miRNA
ENSG00000203864.1	0	NA	NA	NA	NA	NA	NA	0	0	C1orf137	protein_coding
ENSG00000223489.1	0	NA	NA	NA	NA	NA	NA	0	0	NEFHP1	pseudogene
ENSG00000225079.2	0	NA	NA	NA	NA	NA	NA	0	0	FTH1P22	pseudogene
ENSG00000221425.1	0	NA	NA	NA	NA	NA	NA	0	0	AL157904.1	miRNA
ENSG00000252510.1	0	NA	NA	NA	NA	NA	NA	0	0	RNA5SP55	rRNA
ENSG00000228453.1	0	NA	NA	NA	NA	NA	NA	0	0	RPS15AP9	pseudogene
ENSG00000235202.1	0	NA	NA	NA	NA	NA	NA	0	0	RP11-39H13.1	lincRNA
ENSG00000236866.1	0	NA	NA	NA	NA	NA	NA	0	0	AL157902.3	antisense
ENSG00000212266.1	0	NA	NA	NA	NA	NA	NA	0	0	SNORA40	snoRNA
ENSG00000270719.1	0	NA	NA	NA	NA	NA	NA	0	0	RP11-134N8.2	pseudogene
ENSG00000222209.1	0	NA	NA	NA	NA	NA	NA	0	0	RNA5SP56	rRNA
ENSG00000226172.2	0	NA	NA	NA	NA	NA	NA	0	0	RP4-712E4.1	lincRNA
ENSG00000239216.1	0	NA	NA	NA	NA	NA	NA	0	0	RP4-712E4.2	lincRNA
ENSG00000187481.2	0	NA	NA	NA	NA	NA	NA	0	0	HSD3BP1	pseudogene
ENSG00000226446.1	0	NA	NA	NA	NA	NA	NA	0	0	NOTCH2P1	pseudogene
ENSG00000207149.1	0	NA	NA	NA	NA	NA	NA	0	0	RNU6-465P	snRNA
ENSG00000227193.2	0	NA	NA	NA	NA	NA	NA	0	0	RP11-439A17.4	lincRNA
ENSG00000268993.1	0	NA	NA	NA	NA	NA	NA	0	0	RP11-439A17.5	pseudogene
ENSG00000230806.1	0	NA	NA	NA	NA	NA	NA	0	0	RP11-343N15.1	lincRNA
ENSG00000227552.1	0	NA	NA	NA	NA	NA	NA	0	0	RP11-417J8.1	lincRNA
ENSG00000233798.2	0	NA	NA	NA	NA	NA	NA	0	0	RP11-417J8.2	lincRNA
ENSG00000266657.1	0	NA	NA	NA	NA	NA	NA	0	0	AL583842.3	miRNA
ENSG00000239012.1	0	NA	NA	NA	NA	NA	NA	0	0	AL583842.1	miRNA
ENSG00000265466.1	0	NA	NA	NA	NA	NA	NA	0	0	AL583842.2	miRNA
ENSG00000225015.1	0	NA	NA	NA	NA	NA	NA	0	0	SNX18P15	pseudogene
ENSG00000265715.1	0	NA	NA	NA	NA	NA	NA	0	0	MIR3118-1	miRNA
ENSG00000242676.3	0	NA	NA	NA	NA	NA	NA	0	0	ANKRD20A12P	pseudogene
ENSG00000230446.1	0	NA	NA	NA	NA	NA	NA	0	0	RP11-423O2.3	pseudogene
ENSG00000231182.2	0	NA	NA	NA	NA	NA	NA	0	0	RP11-423O2.7	lincRNA
ENSG00000237291.2	0	NA	NA	NA	NA	NA	NA	0	0	RP11-782C8.4	lincRNA
ENSG00000265661.1	0	NA	NA	NA	NA	NA	NA	0	0	MIR3118-2	miRNA
ENSG00000229420.1	0	NA	NA	NA	NA	NA	NA	0	0	RP11-782C8.7	pseudogene
ENSG00000225010.1	0	NA	NA	NA	NA	NA	NA	0	0	RP11-435B5.1	pseudogene
ENSG00000232571.1	0	NA	NA	NA	NA	NA	NA	0	0	RP11-435B5.2	pseudogene
ENSG00000266811.1	0	NA	NA	NA	NA	NA	NA	0	0	MIR3118-3	miRNA
ENSG00000272302.1	0	NA	NA	NA	NA	NA	NA	0	0	BX004987.1	miRNA
ENSG00000226897.1	0	NA	NA	NA	NA	NA	NA	0	0	RP11-435B5.6	lincRNA
ENSG00000235566.2	0	NA	NA	NA	NA	NA	NA	0	0	RP11-435B5.7	lincRNA
ENSG00000238603.1	0	NA	NA	NA	NA	NA	NA	0	0	RNVU1-1	snRNA
ENSG00000252135.1	0	NA	NA	NA	NA	NA	NA	0	0	RNVU1-2	snRNA
ENSG00000238825.1	0	NA	NA	NA	NA	NA	NA	0	0	RNU1-13P	snRNA
ENSG00000206694.1	0	NA	NA	NA	NA	NA	NA	0	0	RNVU1-3	snRNA
ENSG00000226637.1	0	NA	NA	NA	NA	NA	NA	0	0	RP6-206I17.3	lincRNA
ENSG00000271644.1	0	NA	NA	NA	NA	NA	NA	0	0	RP3-365I19.2	pseudogene
ENSG00000224363.1	0	NA	NA	NA	NA	NA	NA	0	0	RP11-289H16.1	lincRNA
ENSG00000207106.1	0	NA	NA	NA	NA	NA	NA	0	0	RNVU1-4	snRNA
ENSG00000271223.1	0	NA	NA	NA	NA	NA	NA	0	0	RP6-137J22.3	pseudogene
ENSG00000206828.1	0	NA	NA	NA	NA	NA	NA	0	0	RNVU1-5	snRNA
ENSG00000254913.1	0	NA	NA	NA	NA	NA	NA	0	0	RP4-791M13.5	antisense
ENSG00000266739.1	0	NA	NA	NA	NA	NA	NA	0	0	AL138796.1	miRNA
ENSG00000201789.1	0	NA	NA	NA	NA	NA	NA	0	0	RNU6-1071P	snRNA
ENSG00000255168.1	0	NA	NA	NA	NA	NA	NA	0	0	RP11-458D21.5	protein_coding
ENSG00000196644.8	0	NA	NA	NA	NA	NA	NA	0	0	GPR89C	protein_coding
ENSG00000201105.1	0	NA	NA	NA	NA	NA	NA	0	0	RNU1-137P	snRNA
ENSG00000234245.2	0	NA	NA	NA	NA	NA	NA	0	0	RP11-94I2.4	lincRNA
ENSG00000227216.2	0	NA	NA	NA	NA	NA	NA	0	0	PFN1P5	pseudogene
ENSG00000198658.4	0	NA	NA	NA	NA	NA	NA	0	0	ABHD17AP2	pseudogene
ENSG00000238765.1	0	NA	NA	NA	NA	NA	NA	0	0	RNA5SP57	rRNA
ENSG00000273071.1	0	NA	NA	NA	NA	NA	NA	0	0	RP11-337C18.10	processed_transcript
ENSG00000226653.2	0	NA	NA	NA	NA	NA	NA	0	0	OR13Z1P	pseudogene
ENSG00000207209.1	0	NA	NA	NA	NA	NA	NA	0	0	Y_RNA	misc_RNA
ENSG00000272443.1	0	NA	NA	NA	NA	NA	NA	0	0	OR13Z2P	pseudogene
ENSG00000272480.1	0	NA	NA	NA	NA	NA	NA	0	0	OR13Z3P	pseudogene
ENSG00000242379.2	0	NA	NA	NA	NA	NA	NA	0	0	RN7SL261P	misc_RNA
ENSG00000227139.1	0	NA	NA	NA	NA	NA	NA	0	0	RP11-533N14.3	lincRNA
ENSG00000234482.1	0	NA	NA	NA	NA	NA	NA	0	0	RP11-433J22.2	antisense
ENSG00000234190.1	0	NA	NA	NA	NA	NA	NA	0	0	RP11-433J22.3	lincRNA
ENSG00000223728.3	0	NA	NA	NA	NA	NA	NA	0	0	RP11-314N2.2	pseudogene
ENSG00000121634.4	0	NA	NA	NA	NA	NA	NA	0	0	GJA8	protein_coding
ENSG00000244211.3	0	NA	NA	NA	NA	NA	NA	0	0	PDZK1P2	pseudogene
ENSG00000273059.1	0	NA	NA	NA	NA	NA	NA	0	0	XXyac-YX155B6.7	lincRNA
ENSG00000206791.1	0	NA	NA	NA	NA	NA	NA	0	0	RNU1-129P	snRNA
ENSG00000229952.1	0	NA	NA	NA	NA	NA	NA	0	0	RP6-74O6.3	lincRNA
ENSG00000206585.1	0	NA	NA	NA	NA	NA	NA	0	0	RNVU1-9	snRNA
ENSG00000227778.2	0	NA	NA	NA	NA	NA	NA	0	0	XXyac-YX155B6.2	pseudogene
ENSG00000225080.1	0	NA	NA	NA	NA	NA	NA	0	0	PFN1P4	pseudogene
ENSG00000203835.5	0	NA	NA	NA	NA	NA	NA	0	0	ABHD17AP1	pseudogene
ENSG00000269647.1	0	NA	NA	NA	NA	NA	NA	0	0	BX842679.1	protein_coding
ENSG00000232265.3	0	NA	NA	NA	NA	NA	NA	0	0	XXyac-YX155B6.5	lincRNA
ENSG00000226335.2	0	NA	NA	NA	NA	NA	NA	0	0	XXyac-YX155B6.6	lincRNA
ENSG00000238677.1	0	NA	NA	NA	NA	NA	NA	0	0	RNA5SP58	rRNA
ENSG00000224335.1	0	NA	NA	NA	NA	NA	NA	0	0	RP11-301M17.2	pseudogene
ENSG00000227700.1	0	NA	NA	NA	NA	NA	NA	0	0	RP11-301M17.1	pseudogene
ENSG00000234283.1	0	NA	NA	NA	NA	NA	NA	0	0	RP11-495P10.6	lincRNA
ENSG00000238107.1	0	NA	NA	NA	NA	NA	NA	0	0	RP11-495P10.5	lincRNA
ENSG00000244252.1	0	NA	NA	NA	NA	NA	NA	0	0	RP11-495P10.7	lincRNA
ENSG00000252744.1	0	NA	NA	NA	NA	NA	NA	0	0	Y_RNA	misc_RNA
ENSG00000207340.1	0	NA	NA	NA	NA	NA	NA	0	0	RNVU1-10	snRNA
ENSG00000252842.1	0	NA	NA	NA	NA	NA	NA	0	0	RNU1-135P	snRNA
ENSG00000202064.1	0	NA	NA	NA	NA	NA	NA	0	0	RNVU1-11	snRNA
ENSG00000201183.1	0	NA	NA	NA	NA	NA	NA	0	0	RNVU1-12	snRNA
ENSG00000225871.2	0	NA	NA	NA	NA	NA	NA	0	0	RP11-495P10.10	pseudogene
ENSG00000255963.1	0	NA	NA	NA	NA	NA	NA	0	0	PPIAL4A	protein_coding
ENSG00000270656.1	0	NA	NA	NA	NA	NA	NA	0	0	RP3-328E19.5	pseudogene
ENSG00000256374.1	0	NA	NA	NA	NA	NA	NA	0	0	PPIAL4D	protein_coding
ENSG00000271291.1	0	NA	NA	NA	NA	NA	NA	0	0	RP11-289I10.3	pseudogene
ENSG00000229002.1	0	NA	NA	NA	NA	NA	NA	0	0	RP11-666A1.4	pseudogene
ENSG00000237253.1	0	NA	NA	NA	NA	NA	NA	0	0	RP11-666A1.5	lincRNA
ENSG00000271439.1	0	NA	NA	NA	NA	NA	NA	0	0	RP11-666A1.7	pseudogene
ENSG00000231267.2	0	NA	NA	NA	NA	NA	NA	0	0	PPIAL4E	pseudogene
ENSG00000237533.1	0	NA	NA	NA	NA	NA	NA	0	0	PFN1P6	pseudogene
ENSG00000237343.1	0	NA	NA	NA	NA	NA	NA	0	0	RP11-763B22.4	lincRNA
ENSG00000233586.1	0	NA	NA	NA	NA	NA	NA	0	0	RP11-763B22.3	pseudogene
ENSG00000206968.1	0	NA	NA	NA	NA	NA	NA	0	0	RNVU1-16	snRNA
ENSG00000270239.1	0	NA	NA	NA	NA	NA	NA	0	0	RP11-763B22.10	pseudogene
ENSG00000230582.2	0	NA	NA	NA	NA	NA	NA	0	0	PPIAL4F	pseudogene
ENSG00000235887.2	0	NA	NA	NA	NA	NA	NA	0	0	RP11-763B22.6	lincRNA
ENSG00000242943.1	0	NA	NA	NA	NA	NA	NA	0	0	NKAIN1P1	pseudogene
ENSG00000222854.1	0	NA	NA	NA	NA	NA	NA	0	0	RNA5SP59	rRNA
ENSG00000202167.1	0	NA	NA	NA	NA	NA	NA	0	0	RNU1-114P	snRNA
ENSG00000252826.1	0	NA	NA	NA	NA	NA	NA	0	0	RNU1-92P	snRNA
ENSG00000270962.1	0	NA	NA	NA	NA	NA	NA	0	0	RP11-403I13.10	pseudogene
ENSG00000212044.1	0	NA	NA	NA	NA	NA	NA	0	0	CR812485.1	miRNA
ENSG00000237503.2	0	NA	NA	NA	NA	NA	NA	0	0	RP5-998N21.3	pseudogene
ENSG00000253193.4	0	NA	NA	NA	NA	NA	NA	0	0	FCGR1C	pseudogene
ENSG00000240929.2	0	NA	NA	NA	NA	NA	NA	0	0	HIST2H2BB	pseudogene
ENSG00000273213.1	0	NA	NA	NA	NA	NA	NA	0	0	RP5-998N21.10	processed_transcript
ENSG00000230186.3	0	NA	NA	NA	NA	NA	NA	0	0	RP5-998N21.7	antisense
ENSG00000203818.6	0	NA	NA	NA	NA	NA	NA	0	0	HIST2H3PS2	protein_coding
ENSG00000268074.1	0	NA	NA	NA	NA	NA	NA	0	0	RP5-998N21.8	pseudogene
ENSG00000203817.5	0	NA	NA	NA	NA	NA	NA	0	0	FAM72C	protein_coding
ENSG00000271594.1	0	NA	NA	NA	NA	NA	NA	0	0	RP11-277L2.6	pseudogene
ENSG00000198161.5	0	NA	NA	NA	NA	NA	NA	0	0	PPIAL4C	protein_coding
ENSG00000269614.1	0	NA	NA	NA	NA	NA	NA	0	0	RP11-277L2.5	lincRNA
ENSG00000229801.1	0	NA	NA	NA	NA	NA	NA	0	0	RP11-353N4.1	lincRNA
ENSG00000232151.5	0	NA	NA	NA	NA	NA	NA	0	0	RP11-353N4.8	processed_transcript
ENSG00000268554.1	0	NA	NA	NA	NA	NA	NA	0	0	RP11-353N4.7	pseudogene
ENSG00000237168.1	0	NA	NA	NA	NA	NA	NA	0	0	RP11-353N4.3	pseudogene
ENSG00000263825.1	0	NA	NA	NA	NA	NA	NA	0	0	AL358813.3	miRNA
ENSG00000226500.2	0	NA	NA	NA	NA	NA	NA	0	0	RP11-196G18.1	pseudogene
ENSG00000264207.1	0	NA	NA	NA	NA	NA	NA	0	0	RP11-196G18.23	antisense
ENSG00000203811.1	0	NA	NA	NA	NA	NA	NA	0	0	HIST2H3C	protein_coding
ENSG00000183558.5	0	NA	NA	NA	NA	NA	NA	0	0	HIST2H2AA3	protein_coding
ENSG00000272993.1	0	NA	NA	NA	NA	NA	NA	0	0	RP11-196G18.24	lincRNA
ENSG00000203812.2	0	NA	NA	NA	NA	NA	NA	0	0	HIST2H2AA4	protein_coding
ENSG00000203852.3	0	NA	NA	NA	NA	NA	NA	0	0	HIST2H3A	protein_coding
ENSG00000182217.7	0	NA	NA	NA	NA	NA	NA	0	0	HIST2H4B	protein_coding
ENSG00000266187.1	0	NA	NA	NA	NA	NA	NA	0	0	RN7SL480P	misc_RNA
ENSG00000271845.1	0	NA	NA	NA	NA	NA	NA	0	0	RP4-790G17.7	antisense
ENSG00000225996.2	0	NA	NA	NA	NA	NA	NA	0	0	AL356356.1	protein_coding
ENSG00000206931.1	0	NA	NA	NA	NA	NA	NA	0	0	RNU6-1042P	snRNA
ENSG00000212512.1	0	NA	NA	NA	NA	NA	NA	0	0	Y_RNA	misc_RNA
ENSG00000229357.1	0	NA	NA	NA	NA	NA	NA	0	0	RP11-235D19.3	pseudogene
ENSG00000259357.1	0	NA	NA	NA	NA	NA	NA	0	0	RP11-316M1.12	antisense
ENSG00000163157.10	0	NA	NA	NA	NA	NA	NA	0	0	TMOD4	protein_coding
ENSG00000224645.1	0	NA	NA	NA	NA	NA	NA	0	0	RP11-126K1.8	antisense
ENSG00000206635.1	0	NA	NA	NA	NA	NA	NA	0	0	RNU6-1062P	snRNA
ENSG00000178796.8	0	NA	NA	NA	NA	NA	NA	0	0	RIIAD1	protein_coding
ENSG00000240510.2	0	NA	NA	NA	NA	NA	NA	0	0	AL589765.1	protein_coding
ENSG00000206980.1	0	NA	NA	NA	NA	NA	NA	0	0	RNU6-662P	snRNA
ENSG00000236940.1	0	NA	NA	NA	NA	NA	NA	0	0	RP11-98D18.7	pseudogene
ENSG00000232937.1	0	NA	NA	NA	NA	NA	NA	0	0	RP11-98D18.2	sense_intronic
ENSG00000240667.1	0	NA	NA	NA	NA	NA	NA	0	0	AL450992.6	pseudogene
ENSG00000232678.2	0	NA	NA	NA	NA	NA	NA	0	0	SPTLC1P4	pseudogene
ENSG00000182898.3	0	NA	NA	NA	NA	NA	NA	0	0	TCHHL1	protein_coding
ENSG00000233792.2	0	NA	NA	NA	NA	NA	NA	0	0	HDHD1P2	pseudogene
ENSG00000215853.3	0	NA	NA	NA	NA	NA	NA	0	0	RPTN	protein_coding
ENSG00000143536.7	0	NA	NA	NA	NA	NA	NA	0	0	CRNN	protein_coding
ENSG00000186207.4	0	NA	NA	NA	NA	NA	NA	0	0	LCE5A	protein_coding
ENSG00000244057.2	0	NA	NA	NA	NA	NA	NA	0	0	LCE3C	protein_coding
ENSG00000187238.5	0	NA	NA	NA	NA	NA	NA	0	0	LCE3B	protein_coding
ENSG00000185962.1	0	NA	NA	NA	NA	NA	NA	0	0	LCE3A	protein_coding
ENSG00000226947.1	0	NA	NA	NA	NA	NA	NA	0	0	RP1-52J10.9	pseudogene
ENSG00000176075.6	0	NA	NA	NA	NA	NA	NA	0	0	LINC00302	lincRNA
ENSG00000187223.3	0	NA	NA	NA	NA	NA	NA	0	0	LCE2D	protein_coding
ENSG00000159455.7	0	NA	NA	NA	NA	NA	NA	0	0	LCE2B	protein_coding
ENSG00000187173.3	0	NA	NA	NA	NA	NA	NA	0	0	LCE2A	protein_coding
ENSG00000187170.4	0	NA	NA	NA	NA	NA	NA	0	0	LCE4A	protein_coding
ENSG00000198854.4	0	NA	NA	NA	NA	NA	NA	0	0	C1orf68	protein_coding
ENSG00000229713.1	0	NA	NA	NA	NA	NA	NA	0	0	RP1-43O17.1	pseudogene
ENSG00000233819.1	0	NA	NA	NA	NA	NA	NA	0	0	RP1-43O17.2	pseudogene
ENSG00000203786.5	0	NA	NA	NA	NA	NA	NA	0	0	KPRP	protein_coding
ENSG00000240386.2	0	NA	NA	NA	NA	NA	NA	0	0	LCE1F	protein_coding
ENSG00000186226.7	0	NA	NA	NA	NA	NA	NA	0	0	LCE1E	protein_coding
ENSG00000172155.7	0	NA	NA	NA	NA	NA	NA	0	0	LCE1D	protein_coding
ENSG00000197084.4	0	NA	NA	NA	NA	NA	NA	0	0	LCE1C	protein_coding
ENSG00000196734.6	0	NA	NA	NA	NA	NA	NA	0	0	LCE1B	protein_coding
ENSG00000186844.4	0	NA	NA	NA	NA	NA	NA	0	0	LCE1A	protein_coding
ENSG00000235942.2	0	NA	NA	NA	NA	NA	NA	0	0	LCE6A	protein_coding
ENSG00000163206.5	0	NA	NA	NA	NA	NA	NA	0	0	SMCP	protein_coding
ENSG00000224308.1	0	NA	NA	NA	NA	NA	NA	0	0	RP1-13P20.6	antisense
ENSG00000184148.3	0	NA	NA	NA	NA	NA	NA	0	0	SPRR4	protein_coding
ENSG00000252920.1	0	NA	NA	NA	NA	NA	NA	0	0	SNORA31	snoRNA
ENSG00000169469.7	0	NA	NA	NA	NA	NA	NA	0	0	SPRR1B	protein_coding
ENSG00000196805.6	0	NA	NA	NA	NA	NA	NA	0	0	SPRR2B	protein_coding
ENSG00000244094.1	0	NA	NA	NA	NA	NA	NA	0	0	SPRR2F	protein_coding
ENSG00000229035.2	0	NA	NA	NA	NA	NA	NA	0	0	SPRR2C	pseudogene
ENSG00000159516.8	0	NA	NA	NA	NA	NA	NA	0	0	SPRR2G	protein_coding
ENSG00000229699.1	0	NA	NA	NA	NA	NA	NA	0	0	RP1-140J1.1	lincRNA
ENSG00000203784.2	0	NA	NA	NA	NA	NA	NA	0	0	LELP1	protein_coding
ENSG00000203783.4	0	NA	NA	NA	NA	NA	NA	0	0	PRR9	protein_coding
ENSG00000203782.5	0	NA	NA	NA	NA	NA	NA	0	0	LOR	protein_coding
ENSG00000207321.1	0	NA	NA	NA	NA	NA	NA	0	0	RNU6-160P	snRNA
ENSG00000224784.2	0	NA	NA	NA	NA	NA	NA	0	0	AL591704.7	pseudogene
ENSG00000184330.7	0	NA	NA	NA	NA	NA	NA	0	0	S100A7A	protein_coding
ENSG00000203781.4	0	NA	NA	NA	NA	NA	NA	0	0	AL591704.9	pseudogene
ENSG00000197364.6	0	NA	NA	NA	NA	NA	NA	0	0	S100A7L2	protein_coding
ENSG00000271853.1	0	NA	NA	NA	NA	NA	NA	0	0	RP1-178F15.5	processed_transcript
ENSG00000242565.2	0	NA	NA	NA	NA	NA	NA	0	0	RN7SL372P	misc_RNA
ENSG00000235015.1	0	NA	NA	NA	NA	NA	NA	0	0	RP11-216N14.1	pseudogene
ENSG00000199565.1	0	NA	NA	NA	NA	NA	NA	0	0	Y_RNA	misc_RNA
ENSG00000243613.1	0	NA	NA	NA	NA	NA	NA	0	0	RP11-216N14.8	antisense
ENSG00000233222.2	0	NA	NA	NA	NA	NA	NA	0	0	RP11-216N14.9	antisense
ENSG00000207039.1	0	NA	NA	NA	NA	NA	NA	0	0	Y_RNA	misc_RNA
ENSG00000252669.1	0	NA	NA	NA	NA	NA	NA	0	0	U3	snoRNA
ENSG00000200220.1	0	NA	NA	NA	NA	NA	NA	0	0	RNU6-179P	snRNA
ENSG00000231837.2	0	NA	NA	NA	NA	NA	NA	0	0	RPS7P2	pseudogene
ENSG00000263987.1	0	NA	NA	NA	NA	NA	NA	0	0	MIR5698	miRNA
ENSG00000215938.1	0	NA	NA	NA	NA	NA	NA	0	0	MIR190B	miRNA
ENSG00000252682.1	0	NA	NA	NA	NA	NA	NA	0	0	SNORD59	snoRNA
ENSG00000212292.1	0	NA	NA	NA	NA	NA	NA	0	0	RNU6-239P	snRNA
ENSG00000222457.1	0	NA	NA	NA	NA	NA	NA	0	0	RNU6-121P	snRNA
ENSG00000143595.8	0	NA	NA	NA	NA	NA	NA	0	0	AQP10	protein_coding
ENSG00000238365.1	0	NA	NA	NA	NA	NA	NA	0	0	RNU7-57P	snRNA
ENSG00000273110.1	0	NA	NA	NA	NA	NA	NA	0	0	RP11-350G8.9	antisense
ENSG00000233875.1	0	NA	NA	NA	NA	NA	NA	0	0	RP11-61L14.6	antisense
ENSG00000268141.1	0	NA	NA	NA	NA	NA	NA	0	0	AL606500.1	protein_coding
ENSG00000251246.1	0	NA	NA	NA	NA	NA	NA	0	0	EFNA3	protein_coding
ENSG00000202027.1	0	NA	NA	NA	NA	NA	NA	0	0	Y_RNA	misc_RNA
ENSG00000273088.1	0	NA	NA	NA	NA	NA	NA	0	0	RP11-201K10.3	protein_coding
ENSG00000271748.1	0	NA	NA	NA	NA	NA	NA	0	0	MIR92B	miRNA
ENSG00000236263.1	0	NA	NA	NA	NA	NA	NA	0	0	RP11-263K19.6	antisense
ENSG00000207134.1	0	NA	NA	NA	NA	NA	NA	0	0	RNU6-106P	snRNA
ENSG00000207144.1	0	NA	NA	NA	NA	NA	NA	0	0	RNU6-1297P	snRNA
ENSG00000222611.1	0	NA	NA	NA	NA	NA	NA	0	0	AL355388.1	miRNA
ENSG00000260238.1	0	NA	NA	NA	NA	NA	NA	0	0	PMF1-BGLAP	protein_coding
ENSG00000260460.1	0	NA	NA	NA	NA	NA	NA	0	0	RP11-284F21.8	lincRNA
ENSG00000238843.1	0	NA	NA	NA	NA	NA	NA	0	0	snoU13	snoRNA
ENSG00000265960.1	0	NA	NA	NA	NA	NA	NA	0	0	AL365181.1	miRNA
ENSG00000272971.1	0	NA	NA	NA	NA	NA	NA	0	0	RP11-284F21.11	lincRNA
ENSG00000237588.2	0	NA	NA	NA	NA	NA	NA	0	0	RP11-66D17.3	lincRNA
ENSG00000253831.1	0	NA	NA	NA	NA	NA	NA	0	0	ETV3L	protein_coding
ENSG00000228239.1	0	NA	NA	NA	NA	NA	NA	0	0	RP11-85G21.1	lincRNA
ENSG00000271736.1	0	NA	NA	NA	NA	NA	NA	0	0	RP11-85G21.3	lincRNA
ENSG00000237189.1	0	NA	NA	NA	NA	NA	NA	0	0	RP11-85G21.2	lincRNA
ENSG00000233712.1	0	NA	NA	NA	NA	NA	NA	0	0	RP4-801G22.3	pseudogene
ENSG00000227217.1	0	NA	NA	NA	NA	NA	NA	0	0	RP11-367J7.3	antisense
ENSG00000232366.1	0	NA	NA	NA	NA	NA	NA	0	0	VDAC1P9	pseudogene
ENSG00000236957.3	0	NA	NA	NA	NA	NA	NA	0	0	RP11-451O13.1	pseudogene
ENSG00000226520.1	0	NA	NA	NA	NA	NA	NA	0	0	KIRREL-IT1	sense_intronic
ENSG00000231666.1	0	NA	NA	NA	NA	NA	NA	0	0	RP11-404O13.1	lincRNA
ENSG00000230942.1	0	NA	NA	NA	NA	NA	NA	0	0	HMGN1P5	pseudogene
ENSG00000158481.8	0	NA	NA	NA	NA	NA	NA	0	0	CD1C	protein_coding
ENSG00000158485.6	0	NA	NA	NA	NA	NA	NA	0	0	CD1B	protein_coding
ENSG00000186306.1	0	NA	NA	NA	NA	NA	NA	0	0	OR10T2	protein_coding
ENSG00000180708.4	0	NA	NA	NA	NA	NA	NA	0	0	OR10K2	protein_coding
ENSG00000203758.4	0	NA	NA	NA	NA	NA	NA	0	0	OR10T1P	pseudogene
ENSG00000173285.2	0	NA	NA	NA	NA	NA	NA	0	0	OR10K1	protein_coding
ENSG00000236656.1	0	NA	NA	NA	NA	NA	NA	0	0	RP11-144L1.4	antisense
ENSG00000198965.3	0	NA	NA	NA	NA	NA	NA	0	0	OR10R2	protein_coding
ENSG00000198703.2	0	NA	NA	NA	NA	NA	NA	0	0	OR10R3P	pseudogene
ENSG00000227445.1	0	NA	NA	NA	NA	NA	NA	0	0	OR10R1P	pseudogene
ENSG00000197532.1	0	NA	NA	NA	NA	NA	NA	0	0	OR6Y1	protein_coding
ENSG00000186440.1	0	NA	NA	NA	NA	NA	NA	0	0	OR6P1	protein_coding
ENSG00000186400.3	0	NA	NA	NA	NA	NA	NA	0	0	OR10X1	protein_coding
ENSG00000198967.3	0	NA	NA	NA	NA	NA	NA	0	0	OR10Z1	protein_coding
ENSG00000231237.1	0	NA	NA	NA	NA	NA	NA	0	0	OR6K1P	pseudogene
ENSG00000203757.1	0	NA	NA	NA	NA	NA	NA	0	0	OR6K3	protein_coding
ENSG00000180437.4	0	NA	NA	NA	NA	NA	NA	0	0	OR6K4P	pseudogene
ENSG00000226949.1	0	NA	NA	NA	NA	NA	NA	0	0	OR6K5P	pseudogene
ENSG00000180433.4	0	NA	NA	NA	NA	NA	NA	0	0	OR6K6	protein_coding
ENSG00000197403.2	0	NA	NA	NA	NA	NA	NA	0	0	OR6N1	protein_coding
ENSG00000188340.1	0	NA	NA	NA	NA	NA	NA	0	0	OR6N2	protein_coding
ENSG00000229724.1	0	NA	NA	NA	NA	NA	NA	0	0	OR2AQ1P	pseudogene
ENSG00000180409.2	0	NA	NA	NA	NA	NA	NA	0	0	OR10AA1P	pseudogene
ENSG00000229849.1	0	NA	NA	NA	NA	NA	NA	0	0	RP11-393K10.1	pseudogene
ENSG00000265589.1	0	NA	NA	NA	NA	NA	NA	0	0	AL359753.1	miRNA
ENSG00000222552.1	0	NA	NA	NA	NA	NA	NA	0	0	RNA5SP60	rRNA
ENSG00000225670.3	0	NA	NA	NA	NA	NA	NA	0	0	CTA-134P22.2	antisense
ENSG00000215846.5	0	NA	NA	NA	NA	NA	NA	0	0	MPTX1	pseudogene
ENSG00000248642.1	0	NA	NA	NA	NA	NA	NA	0	0	OR10J2P	pseudogene
ENSG00000251686.1	0	NA	NA	NA	NA	NA	NA	0	0	OR10J8P	pseudogene
ENSG00000249197.1	0	NA	NA	NA	NA	NA	NA	0	0	OR10J9P	pseudogene
ENSG00000249730.1	0	NA	NA	NA	NA	NA	NA	0	0	OR10J4	polymorphic_pseudogene
ENSG00000196184.7	0	NA	NA	NA	NA	NA	NA	0	0	OR10J1	protein_coding
ENSG00000212161.1	0	NA	NA	NA	NA	NA	NA	0	0	SNORD64	snoRNA
ENSG00000256029.1	0	NA	NA	NA	NA	NA	NA	0	0	RP11-190A12.7	protein_coding
ENSG00000266458.1	0	NA	NA	NA	NA	NA	NA	0	0	hsa-mir-4259	miRNA
ENSG00000269620.1	0	NA	NA	NA	NA	NA	NA	0	0	AL590560.1	protein_coding
ENSG00000265381.1	0	NA	NA	NA	NA	NA	NA	0	0	AL121987.1	miRNA
ENSG00000201608.1	0	NA	NA	NA	NA	NA	NA	0	0	RNU4-42P	snRNA
ENSG00000223009.1	0	NA	NA	NA	NA	NA	NA	0	0	AL138930.1	miRNA
ENSG00000264286.1	0	NA	NA	NA	NA	NA	NA	0	0	AL138930.2	miRNA
ENSG00000228863.4	0	NA	NA	NA	NA	NA	NA	0	0	RP11-404F10.2	antisense
ENSG00000232188.1	0	NA	NA	NA	NA	NA	NA	0	0	RP11-312J18.6	lincRNA
ENSG00000268154.1	0	NA	NA	NA	NA	NA	NA	0	0	AL591806.1	protein_coding
ENSG00000268387.1	0	NA	NA	NA	NA	NA	NA	0	0	AL590714.1	protein_coding
ENSG00000273112.1	0	NA	NA	NA	NA	NA	NA	0	0	RP11-25K21.6	processed_transcript
ENSG00000224203.2	0	NA	NA	NA	NA	NA	NA	0	0	RPS23P10	pseudogene
ENSG00000224515.1	0	NA	NA	NA	NA	NA	NA	0	0	RP11-5K23.5	antisense
ENSG00000231586.2	0	NA	NA	NA	NA	NA	NA	0	0	RPS23P9	pseudogene
ENSG00000234211.1	0	NA	NA	NA	NA	NA	NA	0	0	RP11-25K21.1	antisense
ENSG00000199595.1	0	NA	NA	NA	NA	NA	NA	0	0	Y_RNA	misc_RNA
ENSG00000241347.2	0	NA	NA	NA	NA	NA	NA	0	0	RN7SL466P	misc_RNA
ENSG00000227818.1	0	NA	NA	NA	NA	NA	NA	0	0	RP11-227F8.2	lincRNA
ENSG00000254706.1	0	NA	NA	NA	NA	NA	NA	0	0	RP11-565P22.6	protein_coding
ENSG00000243173.2	0	NA	NA	NA	NA	NA	NA	0	0	RN7SL861P	misc_RNA
ENSG00000227667.1	0	NA	NA	NA	NA	NA	NA	0	0	RP11-331H2.3	pseudogene
ENSG00000232892.1	0	NA	NA	NA	NA	NA	NA	0	0	RP11-267N12.1	antisense
ENSG00000225755.2	0	NA	NA	NA	NA	NA	NA	0	0	RP11-267N12.2	pseudogene
ENSG00000252740.1	0	NA	NA	NA	NA	NA	NA	0	0	SNORD112	snoRNA
ENSG00000225122.1	0	NA	NA	NA	NA	NA	NA	0	0	RP11-408E1.1	pseudogene
ENSG00000200327.1	0	NA	NA	NA	NA	NA	NA	0	0	RNA5SP62	rRNA
ENSG00000212527.1	0	NA	NA	NA	NA	NA	NA	0	0	RNA5SP63	rRNA
ENSG00000228289.1	0	NA	NA	NA	NA	NA	NA	0	0	RP4-640E24.1	pseudogene
ENSG00000212538.1	0	NA	NA	NA	NA	NA	NA	0	0	U3	snoRNA
ENSG00000225719.2	0	NA	NA	NA	NA	NA	NA	0	0	NMNAT1P2	pseudogene
ENSG00000199849.1	0	NA	NA	NA	NA	NA	NA	0	0	RNU5F-6P	snRNA
ENSG00000207082.1	0	NA	NA	NA	NA	NA	NA	0	0	RNU6-171P	snRNA
ENSG00000271917.1	0	NA	NA	NA	NA	NA	NA	0	0	RP11-506O24.2	sense_intronic
ENSG00000201987.1	0	NA	NA	NA	NA	NA	NA	0	0	Y_RNA	misc_RNA
ENSG00000201270.1	0	NA	NA	NA	NA	NA	NA	0	0	RNU6-755P	snRNA
ENSG00000212086.1	0	NA	NA	NA	NA	NA	NA	0	0	AL390119.1	miRNA
ENSG00000252359.1	0	NA	NA	NA	NA	NA	NA	0	0	SNORD112	snoRNA
ENSG00000224702.1	0	NA	NA	NA	NA	NA	NA	0	0	RP11-38C18.2	antisense
ENSG00000238022.1	0	NA	NA	NA	NA	NA	NA	0	0	RP11-38C18.3	antisense
ENSG00000230748.1	0	NA	NA	NA	NA	NA	NA	0	0	RP11-541H12.1	pseudogene
ENSG00000237783.2	0	NA	NA	NA	NA	NA	NA	0	0	RP11-306I1.1	pseudogene
ENSG00000206990.1	0	NA	NA	NA	NA	NA	NA	0	0	Y_RNA	misc_RNA
ENSG00000207341.1	0	NA	NA	NA	NA	NA	NA	0	0	RNA5SP64	rRNA
ENSG00000267884.1	0	NA	NA	NA	NA	NA	NA	0	0	AL626787.1	protein_coding
ENSG00000229588.1	0	NA	NA	NA	NA	NA	NA	0	0	RP11-479J7.2	lincRNA
ENSG00000225325.1	0	NA	NA	NA	NA	NA	NA	0	0	RP11-479J7.1	lincRNA
ENSG00000215834.4	0	NA	NA	NA	NA	NA	NA	0	0	FMO9P	pseudogene
ENSG00000234984.1	0	NA	NA	NA	NA	NA	NA	0	0	FMO10P	pseudogene
ENSG00000232148.1	0	NA	NA	NA	NA	NA	NA	0	0	FMO11P	pseudogene
ENSG00000232223.1	0	NA	NA	NA	NA	NA	NA	0	0	CNN2P10	pseudogene
ENSG00000200036.1	0	NA	NA	NA	NA	NA	NA	0	0	RNA5SP65	rRNA
ENSG00000238325.1	0	NA	NA	NA	NA	NA	NA	0	0	snoU13	snoRNA
ENSG00000227907.1	0	NA	NA	NA	NA	NA	NA	0	0	RP11-102C16.3	antisense
ENSG00000143167.7	0	NA	NA	NA	NA	NA	NA	0	0	GPA33	protein_coding
ENSG00000198842.5	0	NA	NA	NA	NA	NA	NA	0	0	DUSP27	protein_coding
ENSG00000227776.1	0	NA	NA	NA	NA	NA	NA	0	0	AKR1D1P1	pseudogene
ENSG00000241666.2	0	NA	NA	NA	NA	NA	NA	0	0	RP3-455J7.4	antisense
ENSG00000214262.4	0	NA	NA	NA	NA	NA	NA	0	0	ANKRD36BP1	pseudogene
ENSG00000207974.1	0	NA	NA	NA	NA	NA	NA	0	0	MIR557	miRNA
ENSG00000221578.1	0	NA	NA	NA	NA	NA	NA	0	0	AL049798.1	miRNA
ENSG00000235736.1	0	NA	NA	NA	NA	NA	NA	0	0	RP1-10C16.1	lincRNA
ENSG00000225826.1	0	NA	NA	NA	NA	NA	NA	0	0	LINC00626	lincRNA
ENSG00000203601.3	0	NA	NA	NA	NA	NA	NA	0	0	LINC00970	antisense
ENSG00000252987.1	0	NA	NA	NA	NA	NA	NA	0	0	RNA5SP66	rRNA
ENSG00000237707.1	0	NA	NA	NA	NA	NA	NA	0	0	RP5-1018K9.1	antisense
ENSG00000235575.1	0	NA	NA	NA	NA	NA	NA	0	0	RP4-800F24.1	antisense
ENSG00000230704.1	0	NA	NA	NA	NA	NA	NA	0	0	RP1-117P20.3	lincRNA
ENSG00000235378.2	0	NA	NA	NA	NA	NA	NA	0	0	MRPS10P1	pseudogene
ENSG00000203260.2	0	NA	NA	NA	NA	NA	NA	0	0	AL356475.1	pseudogene
ENSG00000232959.1	0	NA	NA	NA	NA	NA	NA	0	0	RP11-332H17.1	antisense
ENSG00000224896.2	0	NA	NA	NA	NA	NA	NA	0	0	SIGLEC30P	pseudogene
ENSG00000203740.3	0	NA	NA	NA	NA	NA	NA	0	0	METTL11B	protein_coding
ENSG00000263390.1	0	NA	NA	NA	NA	NA	NA	0	0	MIR3119-2	miRNA
ENSG00000233985.1	0	NA	NA	NA	NA	NA	NA	0	0	RP11-297H3.3	lincRNA
ENSG00000238051.1	0	NA	NA	NA	NA	NA	NA	0	0	ISCUP1	pseudogene
ENSG00000226967.1	0	NA	NA	NA	NA	NA	NA	0	0	HAUS4P1	pseudogene
ENSG00000263384.1	0	NA	NA	NA	NA	NA	NA	0	0	AL354732.1	miRNA
ENSG00000225545.1	0	NA	NA	NA	NA	NA	NA	0	0	RP11-545I10.2	lincRNA
ENSG00000271811.1	0	NA	NA	NA	NA	NA	NA	0	0	RP1-79C4.4	lincRNA
ENSG00000215924.1	0	NA	NA	NA	NA	NA	NA	0	0	BX284613.1	miRNA
ENSG00000226552.2	0	NA	NA	NA	NA	NA	NA	0	0	RP5-1092L12.2	pseudogene
ENSG00000206692.1	0	NA	NA	NA	NA	NA	NA	0	0	Y_RNA	misc_RNA
ENSG00000225704.2	0	NA	NA	NA	NA	NA	NA	0	0	RP4-798A17.5	pseudogene
ENSG00000268062.1	0	NA	NA	NA	NA	NA	NA	0	0	TOP1P1	pseudogene
ENSG00000239428.2	0	NA	NA	NA	NA	NA	NA	0	0	GM2AP2	pseudogene
ENSG00000202082.1	0	NA	NA	NA	NA	NA	NA	0	0	RNU6-290P	snRNA
ENSG00000234333.2	0	NA	NA	NA	NA	NA	NA	0	0	RP1-81F6.1	pseudogene
ENSG00000201126.1	0	NA	NA	NA	NA	NA	NA	0	0	RNU6-773P	snRNA
ENSG00000034971.10	0	NA	NA	NA	NA	NA	NA	0	0	MYOC	protein_coding
ENSG00000232261.1	0	NA	NA	NA	NA	NA	NA	0	0	RP4-560B9.5	pseudogene
ENSG00000271459.1	0	NA	NA	NA	NA	NA	NA	0	0	RP4-560B9.6	pseudogene
ENSG00000236741.4	0	NA	NA	NA	NA	NA	NA	0	0	RP4-560B9.4	pseudogene
ENSG00000253060.1	0	NA	NA	NA	NA	NA	NA	0	0	SCARNA20	snoRNA
ENSG00000252134.1	0	NA	NA	NA	NA	NA	NA	0	0	Y_RNA	misc_RNA
ENSG00000252354.1	0	NA	NA	NA	NA	NA	NA	0	0	SNORD112	snoRNA
ENSG00000206684.1	0	NA	NA	NA	NA	NA	NA	0	0	RNU6-157P	snRNA
ENSG00000251943.1	0	NA	NA	NA	NA	NA	NA	0	0	RNU6-693P	snRNA
ENSG00000224228.2	0	NA	NA	NA	NA	NA	NA	0	0	RP1-15D23.2	lincRNA
ENSG00000227177.1	0	NA	NA	NA	NA	NA	NA	0	0	AIMP1P2	pseudogene
ENSG00000224000.1	0	NA	NA	NA	NA	NA	NA	0	0	RP3-471M13.2	lincRNA
ENSG00000251817.1	0	NA	NA	NA	NA	NA	NA	0	0	snoU13	snoRNA
ENSG00000232113.1	0	NA	NA	NA	NA	NA	NA	0	0	RP11-360D2.1	antisense
ENSG00000238430.1	0	NA	NA	NA	NA	NA	NA	0	0	snoU13	snoRNA
ENSG00000252357.1	0	NA	NA	NA	NA	NA	NA	0	0	Y_RNA	misc_RNA
ENSG00000200755.1	0	NA	NA	NA	NA	NA	NA	0	0	RNA5SP68	rRNA
ENSG00000225713.4	0	NA	NA	NA	NA	NA	NA	0	0	RPL30P1	pseudogene
ENSG00000266125.1	0	NA	NA	NA	NA	NA	NA	0	0	AL022400.1	miRNA
ENSG00000237317.2	0	NA	NA	NA	NA	NA	NA	0	0	RP4-809F4.1	pseudogene
ENSG00000206659.1	0	NA	NA	NA	NA	NA	NA	0	0	Y_RNA	misc_RNA
ENSG00000230687.1	0	NA	NA	NA	NA	NA	NA	0	0	RP5-1114G22.2	lincRNA
ENSG00000233946.2	0	NA	NA	NA	NA	NA	NA	0	0	RP5-1114G22.1	pseudogene
ENSG00000260990.1	0	NA	NA	NA	NA	NA	NA	0	0	RP3-518E13.2	antisense
ENSG00000235628.1	0	NA	NA	NA	NA	NA	NA	0	0	TNR-IT1	sense_intronic
ENSG00000253025.1	0	NA	NA	NA	NA	NA	NA	0	0	RNU2-12P	snRNA
ENSG00000231020.1	0	NA	NA	NA	NA	NA	NA	0	0	RP11-357J22.1	pseudogene
ENSG00000225904.1	0	NA	NA	NA	NA	NA	NA	0	0	MORF4L1P7	pseudogene
ENSG00000202609.2	0	NA	NA	NA	NA	NA	NA	0	0	MIR488	miRNA
ENSG00000222749.1	0	NA	NA	NA	NA	NA	NA	0	0	AL021398.1	miRNA
ENSG00000224968.1	0	NA	NA	NA	NA	NA	NA	0	0	RP1-35C21.1	lincRNA
ENSG00000227579.1	0	NA	NA	NA	NA	NA	NA	0	0	RP1-35C21.2	lincRNA
ENSG00000266393.1	0	NA	NA	NA	NA	NA	NA	0	0	AL122019.1	miRNA
ENSG00000236720.1	0	NA	NA	NA	NA	NA	NA	0	0	RP11-63B19.1	lincRNA
ENSG00000188585.6	0	NA	NA	NA	NA	NA	NA	0	0	LINC00083	processed_transcript
ENSG00000184909.8	0	NA	NA	NA	NA	NA	NA	0	0	C1ORF220	protein_coding
ENSG00000201791.1	0	NA	NA	NA	NA	NA	NA	0	0	SNORA63	snoRNA
ENSG00000234041.1	0	NA	NA	NA	NA	NA	NA	0	0	RP11-345I18.1	pseudogene
ENSG00000231905.2	0	NA	NA	NA	NA	NA	NA	0	0	SETP10	pseudogene
ENSG00000201619.1	0	NA	NA	NA	NA	NA	NA	0	0	SNORA67	snoRNA
ENSG00000225711.1	0	NA	NA	NA	NA	NA	NA	0	0	RP11-345I18.4	pseudogene
ENSG00000223794.1	0	NA	NA	NA	NA	NA	NA	0	0	COX5BP8	pseudogene
ENSG00000228191.1	0	NA	NA	NA	NA	NA	NA	0	0	RP11-345I18.6	pseudogene
ENSG00000224620.2	0	NA	NA	NA	NA	NA	NA	0	0	MEF2AP1	pseudogene
ENSG00000269064.1	0	NA	NA	NA	NA	NA	NA	0	0	AL160286.1	protein_coding
ENSG00000116218.8	0	NA	NA	NA	NA	NA	NA	0	0	NPHS2	protein_coding
ENSG00000251875.1	0	NA	NA	NA	NA	NA	NA	0	0	RNU5F-2P	snRNA
ENSG00000221547.1	0	NA	NA	NA	NA	NA	NA	0	0	AL359853.1	miRNA
ENSG00000243062.1	0	NA	NA	NA	NA	NA	NA	0	0	RP11-12M5.1	lincRNA
ENSG00000258664.1	0	NA	NA	NA	NA	NA	NA	0	0	IFRG15	protein_coding
ENSG00000265435.1	0	NA	NA	NA	NA	NA	NA	0	0	MIR3121	miRNA
ENSG00000206905.1	0	NA	NA	NA	NA	NA	NA	0	0	Y_RNA	misc_RNA
ENSG00000236719.2	0	NA	NA	NA	NA	NA	NA	0	0	RP11-522D2.1	lincRNA
ENSG00000272292.1	0	NA	NA	NA	NA	NA	NA	0	0	U6	snRNA
ENSG00000179452.2	0	NA	NA	NA	NA	NA	NA	0	0	RP11-380B22.1	lincRNA
ENSG00000252977.1	0	NA	NA	NA	NA	NA	NA	0	0	RNA5SP70	rRNA
ENSG00000272880.1	0	NA	NA	NA	NA	NA	NA	0	0	RP11-33M22.2	lincRNA
ENSG00000222397.1	0	NA	NA	NA	NA	NA	NA	0	0	RN7SKP229	misc_RNA
ENSG00000232096.1	0	NA	NA	NA	NA	NA	NA	0	0	GS1-122H1.3	pseudogene
ENSG00000206764.1	0	NA	NA	NA	NA	NA	NA	0	0	RNU6-152P	snRNA
ENSG00000228664.1	0	NA	NA	NA	NA	NA	NA	0	0	RP11-416K24.1	pseudogene
ENSG00000203729.4	0	NA	NA	NA	NA	NA	NA	0	0	LINC00272	lincRNA
ENSG00000270443.1	0	NA	NA	NA	NA	NA	NA	0	0	RP1-223H12.5	pseudogene
ENSG00000233537.1	0	NA	NA	NA	NA	NA	NA	0	0	TEDDM1P1	pseudogene
ENSG00000261185.1	0	NA	NA	NA	NA	NA	NA	0	0	RP11-317P15.5	lincRNA
ENSG00000135824.8	0	NA	NA	NA	NA	NA	NA	0	0	RGS8	protein_coding
ENSG00000227181.1	0	NA	NA	NA	NA	NA	NA	0	0	RP11-317P15.3	lincRNA
ENSG00000271269.1	0	NA	NA	NA	NA	NA	NA	0	0	RP11-317P15.6	pseudogene
ENSG00000264809.1	0	NA	NA	NA	NA	NA	NA	0	0	AL513344.1	miRNA
ENSG00000157060.10	0	NA	NA	NA	NA	NA	NA	0	0	SHCBP1L	protein_coding
ENSG00000224040.1	0	NA	NA	NA	NA	NA	NA	0	0	HMGN1P4	pseudogene
ENSG00000199837.1	0	NA	NA	NA	NA	NA	NA	0	0	RNA5SP71	rRNA
ENSG00000226570.2	0	NA	NA	NA	NA	NA	NA	0	0	RP11-505O17.1	pseudogene
ENSG00000264768.1	0	NA	NA	NA	NA	NA	NA	0	0	AL450304.1	miRNA
ENSG00000207472.1	0	NA	NA	NA	NA	NA	NA	0	0	RNU6-41P	snRNA
ENSG00000233562.1	0	NA	NA	NA	NA	NA	NA	0	0	RP11-548N1.1	pseudogene
ENSG00000265042.1	0	NA	NA	NA	NA	NA	NA	0	0	AL137800.1	miRNA
ENSG00000227554.1	0	NA	NA	NA	NA	NA	NA	0	0	RP11-444D13.1	antisense
ENSG00000199840.1	0	NA	NA	NA	NA	NA	NA	0	0	Y_RNA	misc_RNA
ENSG00000207080.2	0	NA	NA	NA	NA	NA	NA	0	0	Y_RNA	misc_RNA
ENSG00000231791.1	0	NA	NA	NA	NA	NA	NA	0	0	RP11-382D12.1	lincRNA
ENSG00000244568.2	0	NA	NA	NA	NA	NA	NA	0	0	RN7SL654P	misc_RNA
ENSG00000230470.1	0	NA	NA	NA	NA	NA	NA	0	0	GS1-115G20.1	sense_intronic
ENSG00000252790.1	0	NA	NA	NA	NA	NA	NA	0	0	SNORD112	snoRNA
ENSG00000252222.1	0	NA	NA	NA	NA	NA	NA	0	0	RNU7-13P	snRNA
ENSG00000201312.1	0	NA	NA	NA	NA	NA	NA	0	0	RNA5SP72	rRNA
ENSG00000201421.1	0	NA	NA	NA	NA	NA	NA	0	0	Y_RNA	misc_RNA
ENSG00000206640.1	0	NA	NA	NA	NA	NA	NA	0	0	Y_RNA	misc_RNA
ENSG00000261024.2	0	NA	NA	NA	NA	NA	NA	0	0	GS1-279B7.1	lincRNA
ENSG00000252407.1	0	NA	NA	NA	NA	NA	NA	0	0	RNU7-183P	snRNA
ENSG00000270920.1	0	NA	NA	NA	NA	NA	NA	0	0	CTA-277P6.1	pseudogene
ENSG00000228309.2	0	NA	NA	NA	NA	NA	NA	0	0	GS1-204I12.1	lincRNA
ENSG00000207108.1	0	NA	NA	NA	NA	NA	NA	0	0	Y_RNA	misc_RNA
ENSG00000201596.1	0	NA	NA	NA	NA	NA	NA	0	0	Y_RNA	misc_RNA
ENSG00000261729.1	0	NA	NA	NA	NA	NA	NA	0	0	GS1-204I12.4	lincRNA
ENSG00000224691.1	0	NA	NA	NA	NA	NA	NA	0	0	GS1-174L6.4	antisense
ENSG00000202025.1	0	NA	NA	NA	NA	NA	NA	0	0	RNU6-1240P	snRNA
ENSG00000273198.1	0	NA	NA	NA	NA	NA	NA	0	0	GS1-304P7.3	lincRNA
ENSG00000236030.1	0	NA	NA	NA	NA	NA	NA	0	0	LINC01036	lincRNA
ENSG00000231599.1	0	NA	NA	NA	NA	NA	NA	0	0	LINC01037	lincRNA
ENSG00000272827.1	0	NA	NA	NA	NA	NA	NA	0	0	RP11-445P19.3	lincRNA
ENSG00000271558.1	0	NA	NA	NA	NA	NA	NA	0	0	RP11-445P19.2	pseudogene
ENSG00000228012.1	0	NA	NA	NA	NA	NA	NA	0	0	RP11-393M18.1	pseudogene
ENSG00000230426.1	0	NA	NA	NA	NA	NA	NA	0	0	ERVMER61-1	lincRNA
ENSG00000236401.1	0	NA	NA	NA	NA	NA	NA	0	0	RP11-393M18.4	pseudogene
ENSG00000223847.1	0	NA	NA	NA	NA	NA	NA	0	0	RP5-925F19.1	pseudogene
ENSG00000150732.8	0	NA	NA	NA	NA	NA	NA	0	0	RP11-134C1.1	pseudogene
ENSG00000222240.1	0	NA	NA	NA	NA	NA	NA	0	0	RN7SKP156	misc_RNA
ENSG00000261182.1	0	NA	NA	NA	NA	NA	NA	0	0	RP11-201A3.1	lincRNA
ENSG00000224278.1	0	NA	NA	NA	NA	NA	NA	0	0	RP11-405P11.1	pseudogene
ENSG00000225006.1	0	NA	NA	NA	NA	NA	NA	0	0	RP11-669M2.1	lincRNA
ENSG00000235083.1	0	NA	NA	NA	NA	NA	NA	0	0	RP11-669M2.2	pseudogene
ENSG00000231022.1	0	NA	NA	NA	NA	NA	NA	0	0	RPS3AP9	pseudogene
ENSG00000237283.1	0	NA	NA	NA	NA	NA	NA	0	0	RP11-316I3.1	lincRNA
ENSG00000238054.1	0	NA	NA	NA	NA	NA	NA	0	0	RP11-316I3.2	lincRNA
ENSG00000226486.1	0	NA	NA	NA	NA	NA	NA	0	0	LINC01035	lincRNA
ENSG00000271036.1	0	NA	NA	NA	NA	NA	NA	0	0	CLPTM1LP1	pseudogene
ENSG00000226196.1	0	NA	NA	NA	NA	NA	NA	0	0	RP11-373J16.2	pseudogene
ENSG00000252553.1	0	NA	NA	NA	NA	NA	NA	0	0	RNA5SP73	rRNA
ENSG00000232212.1	0	NA	NA	NA	NA	NA	NA	0	0	RP11-398M15.1	lincRNA
ENSG00000238270.1	0	NA	NA	NA	NA	NA	NA	0	0	RP11-445J9.1	lincRNA
ENSG00000162670.8	0	NA	NA	NA	NA	NA	NA	0	0	BRINP3	protein_coding
ENSG00000225811.1	0	NA	NA	NA	NA	NA	NA	0	0	RP11-547I7.1	antisense
ENSG00000237457.2	0	NA	NA	NA	NA	NA	NA	0	0	RP11-547I7.2	lincRNA
ENSG00000241505.1	0	NA	NA	NA	NA	NA	NA	0	0	RP11-161I10.1	lincRNA
ENSG00000231175.1	0	NA	NA	NA	NA	NA	NA	0	0	RP11-463J7.2	lincRNA
ENSG00000236025.1	0	NA	NA	NA	NA	NA	NA	0	0	RP11-463J7.1	pseudogene
ENSG00000238108.1	0	NA	NA	NA	NA	NA	NA	0	0	RP11-463J7.3	pseudogene
ENSG00000261642.1	0	NA	NA	NA	NA	NA	NA	0	0	RP11-309H21.3	lincRNA
ENSG00000271187.1	0	NA	NA	NA	NA	NA	NA	0	0	RP11-309H21.4	pseudogene
ENSG00000233882.2	0	NA	NA	NA	NA	NA	NA	0	0	RP11-309H21.2	lincRNA
ENSG00000223344.1	0	NA	NA	NA	NA	NA	NA	0	0	RP11-541F9.1	lincRNA
ENSG00000228215.2	0	NA	NA	NA	NA	NA	NA	0	0	RP11-541F9.2	lincRNA
ENSG00000253148.1	0	NA	NA	NA	NA	NA	NA	0	0	RGS21	protein_coding
ENSG00000221145.1	0	NA	NA	NA	NA	NA	NA	0	0	AL136987.1	miRNA
ENSG00000236069.1	0	NA	NA	NA	NA	NA	NA	0	0	RP5-1011O1.3	lincRNA
ENSG00000228687.1	0	NA	NA	NA	NA	NA	NA	0	0	RP3-419C19.3	pseudogene
ENSG00000226814.2	0	NA	NA	NA	NA	NA	NA	0	0	RP3-419C19.2	pseudogene
ENSG00000223075.1	0	NA	NA	NA	NA	NA	NA	0	0	RN7SKP126	misc_RNA
ENSG00000221680.1	0	NA	NA	NA	NA	NA	NA	0	0	MIR1278	miRNA
ENSG00000226640.2	0	NA	NA	NA	NA	NA	NA	0	0	RP11-21J7.1	lincRNA
ENSG00000237011.1	0	NA	NA	NA	NA	NA	NA	0	0	RP11-98G13.1	lincRNA
ENSG00000252241.1	0	NA	NA	NA	NA	NA	NA	0	0	U3	snoRNA
ENSG00000231714.1	0	NA	NA	NA	NA	NA	NA	0	0	RP11-476H20.1	lincRNA
ENSG00000251813.1	0	NA	NA	NA	NA	NA	NA	0	0	RNU6-983P	snRNA
ENSG00000265108.1	0	NA	NA	NA	NA	NA	NA	0	0	AL357932.1	miRNA
ENSG00000227421.1	0	NA	NA	NA	NA	NA	NA	0	0	RP11-476B1.1	lincRNA
ENSG00000265986.1	0	NA	NA	NA	NA	NA	NA	0	0	MIR4735	miRNA
ENSG00000235748.1	0	NA	NA	NA	NA	NA	NA	0	0	RP11-32D17.4	pseudogene
ENSG00000221879.3	0	NA	NA	NA	NA	NA	NA	0	0	MRPS21P3	pseudogene
ENSG00000230260.1	0	NA	NA	NA	NA	NA	NA	0	0	RP11-75C23.1	antisense
ENSG00000207139.1	0	NA	NA	NA	NA	NA	NA	0	0	Y_RNA	misc_RNA
ENSG00000224901.1	0	NA	NA	NA	NA	NA	NA	0	0	RP11-448G4.4	antisense
ENSG00000232824.1	0	NA	NA	NA	NA	NA	NA	0	0	RP11-401A10.2	pseudogene
ENSG00000151418.7	0	NA	NA	NA	NA	NA	NA	0	0	ATP6V1G3	protein_coding
ENSG00000223881.1	0	NA	NA	NA	NA	NA	NA	0	0	RP11-553K8.2	lincRNA
ENSG00000261573.1	0	NA	NA	NA	NA	NA	NA	0	0	RP11-553K8.5	antisense
ENSG00000207759.1	0	NA	NA	NA	NA	NA	NA	0	0	MIR181A1	miRNA
ENSG00000227747.2	0	NA	NA	NA	NA	NA	NA	0	0	RP11-16L9.1	pseudogene
ENSG00000225172.1	0	NA	NA	NA	NA	NA	NA	0	0	RP11-16L9.2	lincRNA
ENSG00000233410.1	0	NA	NA	NA	NA	NA	NA	0	0	RP11-16L9.3	lincRNA
ENSG00000235492.1	0	NA	NA	NA	NA	NA	NA	0	0	RP11-16L9.4	lincRNA
ENSG00000231718.1	0	NA	NA	NA	NA	NA	NA	0	0	RP11-382E9.1	lincRNA
ENSG00000239006.1	0	NA	NA	NA	NA	NA	NA	0	0	AC105941.1	miRNA
ENSG00000228190.2	0	NA	NA	NA	NA	NA	NA	0	0	RP11-104D3.1	pseudogene
ENSG00000263805.1	0	NA	NA	NA	NA	NA	NA	0	0	AL450244.1	miRNA
ENSG00000228530.1	0	NA	NA	NA	NA	NA	NA	0	0	RP11-567B20.1	pseudogene
ENSG00000200139.1	0	NA	NA	NA	NA	NA	NA	0	0	RNU6-778P	snRNA
ENSG00000229747.1	0	NA	NA	NA	NA	NA	NA	0	0	RP11-567B20.2	pseudogene
ENSG00000202491.1	0	NA	NA	NA	NA	NA	NA	0	0	RNU6-716P	snRNA
ENSG00000202329.1	0	NA	NA	NA	NA	NA	NA	0	0	RNU6-609P	snRNA
ENSG00000221403.1	0	NA	NA	NA	NA	NA	NA	0	0	AC096633.1	miRNA
ENSG00000170128.2	0	NA	NA	NA	NA	NA	NA	0	0	GPR25	protein_coding
ENSG00000201032.1	0	NA	NA	NA	NA	NA	NA	0	0	RNU6-704P	snRNA
ENSG00000229191.1	0	NA	NA	NA	NA	NA	NA	0	0	RP11-168O16.1	lincRNA
ENSG00000234132.1	0	NA	NA	NA	NA	NA	NA	0	0	RP11-168O16.2	antisense
ENSG00000081248.6	0	NA	NA	NA	NA	NA	NA	0	0	CACNA1S	protein_coding
ENSG00000229821.1	0	NA	NA	NA	NA	NA	NA	0	0	RP11-567E21.3	antisense
ENSG00000227048.2	0	NA	NA	NA	NA	NA	NA	0	0	RP11-134G8.2	pseudogene
ENSG00000242150.2	0	NA	NA	NA	NA	NA	NA	0	0	RP11-134G8.6	pseudogene
ENSG00000236390.1	0	NA	NA	NA	NA	NA	NA	0	0	RP11-25B7.1	antisense
ENSG00000264802.1	0	NA	NA	NA	NA	NA	NA	0	0	MIR5191	miRNA
ENSG00000200942.1	0	NA	NA	NA	NA	NA	NA	0	0	RNU6-501P	snRNA
ENSG00000221028.1	0	NA	NA	NA	NA	NA	NA	0	0	MIR1231	miRNA
ENSG00000232296.1	0	NA	NA	NA	NA	NA	NA	0	0	RP11-510N19.2	pseudogene
ENSG00000235811.1	0	NA	NA	NA	NA	NA	NA	0	0	RP11-510N19.3	pseudogene
ENSG00000238571.1	0	NA	NA	NA	NA	NA	NA	0	0	snoU13	snoRNA
ENSG00000239046.1	0	NA	NA	NA	NA	NA	NA	0	0	snoU13	snoRNA
ENSG00000229120.2	0	NA	NA	NA	NA	NA	NA	0	0	RP11-396D18.1	pseudogene
ENSG00000272262.1	0	NA	NA	NA	NA	NA	NA	0	0	U6	snRNA
ENSG00000243113.1	0	NA	NA	NA	NA	NA	NA	0	0	RP11-480I12.9	pseudogene
ENSG00000234761.1	0	NA	NA	NA	NA	NA	NA	0	0	RP11-38O14.5	pseudogene
ENSG00000231547.1	0	NA	NA	NA	NA	NA	NA	0	0	RP11-38O14.6	pseudogene
ENSG00000122180.4	0	NA	NA	NA	NA	NA	NA	0	0	MYOG	protein_coding
ENSG00000234775.1	0	NA	NA	NA	NA	NA	NA	0	0	RP11-335O13.7	antisense
ENSG00000224671.1	0	NA	NA	NA	NA	NA	NA	0	0	RP11-335O13.8	antisense
ENSG00000202300.1	0	NA	NA	NA	NA	NA	NA	0	0	RNU6-487P	snRNA
ENSG00000271588.1	0	NA	NA	NA	NA	NA	NA	0	0	RP11-435P24.3	pseudogene
ENSG00000211554.2	0	NA	NA	NA	NA	NA	NA	0	0	AC096645.1	miRNA
ENSG00000261065.1	0	NA	NA	NA	NA	NA	NA	0	0	RP11-74C13.4	antisense
ENSG00000200408.1	0	NA	NA	NA	NA	NA	NA	0	0	RNA5SP74	rRNA
ENSG00000252731.1	0	NA	NA	NA	NA	NA	NA	0	0	AL161793.1	miRNA
ENSG00000252650.1	0	NA	NA	NA	NA	NA	NA	0	0	RNA5SP75	rRNA
ENSG00000251861.1	0	NA	NA	NA	NA	NA	NA	0	0	SCARNA20	snoRNA
ENSG00000252946.1	0	NA	NA	NA	NA	NA	NA	0	0	SNORD112	snoRNA
ENSG00000251696.1	0	NA	NA	NA	NA	NA	NA	0	0	AL583832.1	miRNA
ENSG00000162873.10	0	NA	NA	NA	NA	NA	NA	0	0	KLHDC8A	protein_coding
ENSG00000186007.5	0	NA	NA	NA	NA	NA	NA	0	0	LEMD1	protein_coding
ENSG00000199059.1	0	NA	NA	NA	NA	NA	NA	0	0	MIR135B	miRNA
ENSG00000224717.1	0	NA	NA	NA	NA	NA	NA	0	0	RP11-576D8.4	lincRNA
ENSG00000253097.1	0	NA	NA	NA	NA	NA	NA	0	0	RNU2-19P	snRNA
ENSG00000268313.1	0	NA	NA	NA	NA	NA	NA	0	0	AC119673.1	protein_coding
ENSG00000227687.1	0	NA	NA	NA	NA	NA	NA	0	0	RP4-681L3.2	antisense
ENSG00000236889.1	0	NA	NA	NA	NA	NA	NA	0	0	RP11-38J22.1	lincRNA
ENSG00000225483.1	0	NA	NA	NA	NA	NA	NA	0	0	RP11-38J22.2	pseudogene
ENSG00000226780.1	0	NA	NA	NA	NA	NA	NA	0	0	RP11-38J22.3	antisense
ENSG00000252692.1	0	NA	NA	NA	NA	NA	NA	0	0	SNORD60	snoRNA
ENSG00000229509.1	0	NA	NA	NA	NA	NA	NA	0	0	RP11-421E17.4	pseudogene
ENSG00000233501.1	0	NA	NA	NA	NA	NA	NA	0	0	SRGAP2-AS1	antisense
ENSG00000226565.1	0	NA	NA	NA	NA	NA	NA	0	0	RP11-164O23.5	pseudogene
ENSG00000232621.1	0	NA	NA	NA	NA	NA	NA	0	0	C4BPAP2	pseudogene
ENSG00000253044.1	0	NA	NA	NA	NA	NA	NA	0	0	AL691452.1	miRNA
ENSG00000236911.2	0	NA	NA	NA	NA	NA	NA	0	0	RP11-78B10.2	antisense
ENSG00000226289.1	0	NA	NA	NA	NA	NA	NA	0	0	RP11-57I17.3	pseudogene
ENSG00000226202.2	0	NA	NA	NA	NA	NA	NA	0	0	RP11-328D5.1	lincRNA
ENSG00000226843.1	0	NA	NA	NA	NA	NA	NA	0	0	RP11-2P2.1	pseudogene
ENSG00000261453.1	0	NA	NA	NA	NA	NA	NA	0	0	RP11-565N2.1	lincRNA
ENSG00000259815.1	0	NA	NA	NA	NA	NA	NA	0	0	RP11-565N2.2	lincRNA
ENSG00000232812.1	0	NA	NA	NA	NA	NA	NA	0	0	RP11-459K23.2	lincRNA
ENSG00000236950.1	0	NA	NA	NA	NA	NA	NA	0	0	RP5-1051D14.1	lincRNA
ENSG00000232537.1	0	NA	NA	NA	NA	NA	NA	0	0	RP11-385M4.1	lincRNA
ENSG00000227940.1	0	NA	NA	NA	NA	NA	NA	0	0	RP11-372M18.1	lincRNA
ENSG00000231648.1	0	NA	NA	NA	NA	NA	NA	0	0	RP11-372M18.2	lincRNA
ENSG00000224260.2	0	NA	NA	NA	NA	NA	NA	0	0	RP1-272L16.1	lincRNA
ENSG00000232222.1	0	NA	NA	NA	NA	NA	NA	0	0	RP3-434O14.8	sense_overlapping
ENSG00000233455.2	0	NA	NA	NA	NA	NA	NA	0	0	RP4-667H12.4	pseudogene
ENSG00000200972.1	0	NA	NA	NA	NA	NA	NA	0	0	RNU5A-8P	snRNA
ENSG00000270936.1	0	NA	NA	NA	NA	NA	NA	0	0	RP5-879K22.1	pseudogene
ENSG00000143473.7	0	NA	NA	NA	NA	NA	NA	0	0	KCNH1	protein_coding
ENSG00000234233.1	0	NA	NA	NA	NA	NA	NA	0	0	KCNH1-IT1	sense_intronic
ENSG00000223562.1	0	NA	NA	NA	NA	NA	NA	0	0	RP11-543B16.3	lincRNA
ENSG00000221488.1	0	NA	NA	NA	NA	NA	NA	0	0	AC092017.1	miRNA
ENSG00000223649.1	0	NA	NA	NA	NA	NA	NA	0	0	RP11-359E8.3	lincRNA
ENSG00000222080.1	0	NA	NA	NA	NA	NA	NA	0	0	AL356310.1	miRNA
ENSG00000226868.1	0	NA	NA	NA	NA	NA	NA	0	0	RP11-122M14.3	lincRNA
ENSG00000212187.1	0	NA	NA	NA	NA	NA	NA	0	0	SNORA26	snoRNA
ENSG00000264358.1	0	NA	NA	NA	NA	NA	NA	0	0	MIR3122	miRNA
ENSG00000252879.1	0	NA	NA	NA	NA	NA	NA	0	0	RN7SKP98	misc_RNA
ENSG00000224535.1	0	NA	NA	NA	NA	NA	NA	0	0	RP11-61J19.2	lincRNA
ENSG00000235182.1	0	NA	NA	NA	NA	NA	NA	0	0	RP11-348H3.4	pseudogene
ENSG00000221026.1	0	NA	NA	NA	NA	NA	NA	0	0	AL592063.1	miRNA
ENSG00000228255.1	0	NA	NA	NA	NA	NA	NA	0	0	RP11-323I1.1	lincRNA
ENSG00000215819.3	0	NA	NA	NA	NA	NA	NA	0	0	KRT18P12	pseudogene
ENSG00000224584.2	0	NA	NA	NA	NA	NA	NA	0	0	RP11-365D23.2	pseudogene
ENSG00000185221.6	0	NA	NA	NA	NA	NA	NA	0	0	GAPDHP24	pseudogene
ENSG00000223869.1	0	NA	NA	NA	NA	NA	NA	0	0	RP11-323K10.1	pseudogene
ENSG00000082482.9	0	NA	NA	NA	NA	NA	NA	0	0	KCNK2	protein_coding
ENSG00000232809.1	0	NA	NA	NA	NA	NA	NA	0	0	VDAC1P10	pseudogene
ENSG00000229242.1	0	NA	NA	NA	NA	NA	NA	0	0	RP5-1111A8.3	antisense
ENSG00000233620.1	0	NA	NA	NA	NA	NA	NA	0	0	RP11-22M7.2	antisense
ENSG00000236292.1	0	NA	NA	NA	NA	NA	NA	0	0	RP5-1099E6.3	antisense
ENSG00000226013.1	0	NA	NA	NA	NA	NA	NA	0	0	MRPS18BP1	pseudogene
ENSG00000234070.1	0	NA	NA	NA	NA	NA	NA	0	0	RP11-415L24.1	antisense
ENSG00000231814.2	0	NA	NA	NA	NA	NA	NA	0	0	LINC00210	lincRNA
ENSG00000230714.1	0	NA	NA	NA	NA	NA	NA	0	0	RP11-152L7.1	lincRNA
ENSG00000232100.1	0	NA	NA	NA	NA	NA	NA	0	0	RP11-152L7.2	lincRNA
ENSG00000201493.1	0	NA	NA	NA	NA	NA	NA	0	0	RNU1-141P	snRNA
ENSG00000229016.1	0	NA	NA	NA	NA	NA	NA	0	0	RP11-224O19.4	pseudogene
ENSG00000228208.2	0	NA	NA	NA	NA	NA	NA	0	0	C1orf143	protein_coding
ENSG00000212610.1	0	NA	NA	NA	NA	NA	NA	0	0	U3	snoRNA
ENSG00000226693.1	0	NA	NA	NA	NA	NA	NA	0	0	RP11-412H9.1	pseudogene
ENSG00000225561.1	0	NA	NA	NA	NA	NA	NA	0	0	RP11-412H9.2	lincRNA
ENSG00000238232.1	0	NA	NA	NA	NA	NA	NA	0	0	RP11-95P13.2	lincRNA
ENSG00000252240.1	0	NA	NA	NA	NA	NA	NA	0	0	AC096643.1	miRNA
ENSG00000252086.1	0	NA	NA	NA	NA	NA	NA	0	0	RNA5SP76	rRNA
ENSG00000221673.1	0	NA	NA	NA	NA	NA	NA	0	0	U3	snoRNA
ENSG00000238798.1	0	NA	NA	NA	NA	NA	NA	0	0	snoU13	snoRNA
ENSG00000238576.1	0	NA	NA	NA	NA	NA	NA	0	0	snoU13	snoRNA
ENSG00000270708.1	0	NA	NA	NA	NA	NA	NA	0	0	RP11-568G11.5	pseudogene
ENSG00000226927.1	0	NA	NA	NA	NA	NA	NA	0	0	RP11-302I18.3	lincRNA
ENSG00000260505.1	0	NA	NA	NA	NA	NA	NA	0	0	RP11-410C4.5	lincRNA
ENSG00000224867.2	0	NA	NA	NA	NA	NA	NA	0	0	AC096644.1	protein_coding
ENSG00000235163.2	0	NA	NA	NA	NA	NA	NA	0	0	RP11-410C4.1	pseudogene
ENSG00000234863.1	0	NA	NA	NA	NA	NA	NA	0	0	RP11-410C4.2	pseudogene
ENSG00000226226.1	0	NA	NA	NA	NA	NA	NA	0	0	SLMO2P1	pseudogene
ENSG00000231529.1	0	NA	NA	NA	NA	NA	NA	0	0	RP11-410C4.4	lincRNA
ENSG00000243872.2	0	NA	NA	NA	NA	NA	NA	0	0	RN7SL464P	misc_RNA
ENSG00000225782.1	0	NA	NA	NA	NA	NA	NA	0	0	RP11-322F10.2	antisense
ENSG00000232436.1	0	NA	NA	NA	NA	NA	NA	0	0	RP11-103C3.1	lincRNA
ENSG00000227585.2	0	NA	NA	NA	NA	NA	NA	0	0	RP11-103C3.2	pseudogene
ENSG00000200033.1	0	NA	NA	NA	NA	NA	NA	0	0	RNU6-403P	snRNA
ENSG00000212094.2	0	NA	NA	NA	NA	NA	NA	0	0	AC092765.1	miRNA
ENSG00000222399.1	0	NA	NA	NA	NA	NA	NA	0	0	RNU6-791P	snRNA
ENSG00000263877.1	0	NA	NA	NA	NA	NA	NA	0	0	RN7SL276P	misc_RNA
ENSG00000239054.1	0	NA	NA	NA	NA	NA	NA	0	0	snoU13	snoRNA
ENSG00000236846.1	0	NA	NA	NA	NA	NA	NA	0	0	RP11-239E10.2	lincRNA
ENSG00000251789.1	0	NA	NA	NA	NA	NA	NA	0	0	RNU4-57P	snRNA
ENSG00000235428.1	0	NA	NA	NA	NA	NA	NA	0	0	WI2-2998D17.2	pseudogene
ENSG00000227002.2	0	NA	NA	NA	NA	NA	NA	0	0	SNRPEP10	pseudogene
ENSG00000212398.1	0	NA	NA	NA	NA	NA	NA	0	0	RNU6-1248P	snRNA
ENSG00000212157.1	0	NA	NA	NA	NA	NA	NA	0	0	RNU6-1319P	snRNA
ENSG00000243000.1	0	NA	NA	NA	NA	NA	NA	0	0	RP11-504P24.3	pseudogene
ENSG00000269358.1	0	NA	NA	NA	NA	NA	NA	0	0	AC138393.1	protein_coding
ENSG00000252484.1	0	NA	NA	NA	NA	NA	NA	0	0	RN7SKP49	misc_RNA
ENSG00000201898.1	0	NA	NA	NA	NA	NA	NA	0	0	SNORA72	snoRNA
ENSG00000206887.1	0	NA	NA	NA	NA	NA	NA	0	0	RNU6-1008P	snRNA
ENSG00000238856.1	0	NA	NA	NA	NA	NA	NA	0	0	snoU13	snoRNA
ENSG00000229991.1	0	NA	NA	NA	NA	NA	NA	0	0	AKR1B1P1	pseudogene
ENSG00000233384.1	0	NA	NA	NA	NA	NA	NA	0	0	RP11-100E13.1	antisense
ENSG00000234247.1	0	NA	NA	NA	NA	NA	NA	0	0	RP11-100E13.3	pseudogene
ENSG00000225334.1	0	NA	NA	NA	NA	NA	NA	0	0	RP11-449J1.1	antisense
ENSG00000234476.1	0	NA	NA	NA	NA	NA	NA	0	0	RP11-496N12.6	sense_intronic
ENSG00000223306.1	0	NA	NA	NA	NA	NA	NA	0	0	RNU6-1304P	snRNA
ENSG00000255835.1	0	NA	NA	NA	NA	NA	NA	0	0	RP4-559A3.7	protein_coding
ENSG00000248322.1	0	NA	NA	NA	NA	NA	NA	0	0	RP4-559A3.6	sense_overlapping
ENSG00000143768.7	0	NA	NA	NA	NA	NA	NA	0	0	LEFTY2	protein_coding
ENSG00000213032.3	0	NA	NA	NA	NA	NA	NA	0	0	NDUFA3P3	pseudogene
ENSG00000270598.1	0	NA	NA	NA	NA	NA	NA	0	0	RP11-396C23.3	pseudogene
ENSG00000238545.1	0	NA	NA	NA	NA	NA	NA	0	0	snoU13	snoRNA
ENSG00000239094.1	0	NA	NA	NA	NA	NA	NA	0	0	snoU13	snoRNA
ENSG00000236994.1	0	NA	NA	NA	NA	NA	NA	0	0	YBX1P9	pseudogene
ENSG00000270287.1	0	NA	NA	NA	NA	NA	NA	0	0	RP11-118H4.3	pseudogene
ENSG00000223282.1	0	NA	NA	NA	NA	NA	NA	0	0	RN7SKP165	misc_RNA
ENSG00000228382.1	0	NA	NA	NA	NA	NA	NA	0	0	ITPKB-IT1	sense_intronic
ENSG00000228548.1	0	NA	NA	NA	NA	NA	NA	0	0	ITPKB-AS1	antisense
ENSG00000238183.2	0	NA	NA	NA	NA	NA	NA	0	0	RPS27P5	pseudogene
ENSG00000233706.1	0	NA	NA	NA	NA	NA	NA	0	0	RP5-1087E8.3	antisense
ENSG00000234277.2	0	NA	NA	NA	NA	NA	NA	0	0	CTD-2090I13.1	lincRNA
ENSG00000242757.1	0	NA	NA	NA	NA	NA	NA	0	0	CTD-2090I13.3	pseudogene
ENSG00000237193.1	0	NA	NA	NA	NA	NA	NA	0	0	RP11-275O4.4	pseudogene
ENSG00000235827.2	0	NA	NA	NA	NA	NA	NA	0	0	TUBB8P9	pseudogene
ENSG00000227711.1	0	NA	NA	NA	NA	NA	NA	0	0	RP11-275O4.3	lincRNA
ENSG00000202264.1	0	NA	NA	NA	NA	NA	NA	0	0	RNA5SP77	rRNA
ENSG00000265216.1	0	NA	NA	NA	NA	NA	NA	0	0	AL592310.1	miRNA
ENSG00000185888.5	0	NA	NA	NA	NA	NA	NA	0	0	PRSS38	protein_coding
ENSG00000264483.1	0	NA	NA	NA	NA	NA	NA	0	0	MIR5008	miRNA
ENSG00000264944.1	0	NA	NA	NA	NA	NA	NA	0	0	MIR3620	miRNA
ENSG00000270094.1	0	NA	NA	NA	NA	NA	NA	0	0	RP11-245P10.8	antisense
ENSG00000168148.3	0	NA	NA	NA	NA	NA	NA	0	0	HIST3H3	protein_coding
ENSG00000266174.1	0	NA	NA	NA	NA	NA	NA	0	0	MIR4666A	miRNA
ENSG00000181201.2	0	NA	NA	NA	NA	NA	NA	0	0	HIST3H2BA	pseudogene
ENSG00000202056.1	0	NA	NA	NA	NA	NA	NA	0	0	RNA5SP19	rRNA
ENSG00000199352.1	0	NA	NA	NA	NA	NA	NA	0	0	RNA5S1	rRNA
ENSG00000201588.1	0	NA	NA	NA	NA	NA	NA	0	0	RNA5S2	rRNA
ENSG00000199337.1	0	NA	NA	NA	NA	NA	NA	0	0	RNA5S3	rRNA
ENSG00000200381.1	0	NA	NA	NA	NA	NA	NA	0	0	RNA5S4	rRNA
ENSG00000199396.1	0	NA	NA	NA	NA	NA	NA	0	0	RNA5S5	rRNA
ENSG00000200624.1	0	NA	NA	NA	NA	NA	NA	0	0	RNA5S6	rRNA
ENSG00000202521.1	0	NA	NA	NA	NA	NA	NA	0	0	RNA5S7	rRNA
ENSG00000200343.1	0	NA	NA	NA	NA	NA	NA	0	0	RNA5S8	rRNA
ENSG00000199910.1	0	NA	NA	NA	NA	NA	NA	0	0	RNA5S10	rRNA
ENSG00000199334.1	0	NA	NA	NA	NA	NA	NA	0	0	RNA5S11	rRNA
ENSG00000199270.1	0	NA	NA	NA	NA	NA	NA	0	0	RNA5S12	rRNA
ENSG00000202526.1	0	NA	NA	NA	NA	NA	NA	0	0	RNA5S13	rRNA
ENSG00000201355.1	0	NA	NA	NA	NA	NA	NA	0	0	RNA5S14	rRNA
ENSG00000201925.1	0	NA	NA	NA	NA	NA	NA	0	0	RNA5S15	rRNA
ENSG00000202257.1	0	NA	NA	NA	NA	NA	NA	0	0	RNA5S16	rRNA
ENSG00000200370.1	0	NA	NA	NA	NA	NA	NA	0	0	RNA5S17	rRNA
ENSG00000271475.1	0	NA	NA	NA	NA	NA	NA	0	0	RP4-799G3.1	pseudogene
ENSG00000240524.2	0	NA	NA	NA	NA	NA	NA	0	0	RP5-1061H20.3	pseudogene
ENSG00000213029.2	0	NA	NA	NA	NA	NA	NA	0	0	SPHAR	protein_coding
ENSG00000252506.1	0	NA	NA	NA	NA	NA	NA	0	0	RNU6-180P	snRNA
ENSG00000252051.1	0	NA	NA	NA	NA	NA	NA	0	0	RN7SKP276	misc_RNA
ENSG00000230331.1	0	NA	NA	NA	NA	NA	NA	0	0	RP5-1068B5.1	pseudogene
ENSG00000227043.1	0	NA	NA	NA	NA	NA	NA	0	0	RP11-286M16.1	lincRNA
ENSG00000211525.2	0	NA	NA	NA	NA	NA	NA	0	0	BX323860.1	miRNA
ENSG00000224407.1	0	NA	NA	NA	NA	NA	NA	0	0	RP5-956O18.3	antisense
ENSG00000232964.2	0	NA	NA	NA	NA	NA	NA	0	0	RP11-543E8.1	lincRNA
ENSG00000244137.1	0	NA	NA	NA	NA	NA	NA	0	0	RP11-99J16__A.2	antisense
ENSG00000263779.1	0	NA	NA	NA	NA	NA	NA	0	0	RN7SL467P	misc_RNA
ENSG00000202063.1	0	NA	NA	NA	NA	NA	NA	0	0	RNA5SP79	rRNA
ENSG00000225656.1	0	NA	NA	NA	NA	NA	NA	0	0	RP5-858B6.1	lincRNA
ENSG00000240502.2	0	NA	NA	NA	NA	NA	NA	0	0	RN7SL837P	misc_RNA
ENSG00000238985.1	0	NA	NA	NA	NA	NA	NA	0	0	snoU13	snoRNA
ENSG00000221290.1	0	NA	NA	NA	NA	NA	NA	0	0	MIR1182	miRNA
ENSG00000235710.3	0	NA	NA	NA	NA	NA	NA	0	0	RP5-1097F14.3	antisense
ENSG00000222407.1	0	NA	NA	NA	NA	NA	NA	0	0	RNA5SP80	rRNA
ENSG00000223982.3	0	NA	NA	NA	NA	NA	NA	0	0	SNRPD2P2	pseudogene
ENSG00000235152.1	0	NA	NA	NA	NA	NA	NA	0	0	RP5-865N13.2	lincRNA
ENSG00000236372.1	0	NA	NA	NA	NA	NA	NA	0	0	RP5-865N13.1	lincRNA
ENSG00000224436.1	0	NA	NA	NA	NA	NA	NA	0	0	RP11-284L19.1	pseudogene
ENSG00000242794.2	0	NA	NA	NA	NA	NA	NA	0	0	RN7SL299P	misc_RNA
ENSG00000238382.1	0	NA	NA	NA	NA	NA	NA	0	0	RNU6-1211P	snRNA
ENSG00000225919.1	0	NA	NA	NA	NA	NA	NA	0	0	RP11-66A2.1	lincRNA
ENSG00000251508.1	0	NA	NA	NA	NA	NA	NA	0	0	RP5-862P8.3	pseudogene
ENSG00000252501.1	0	NA	NA	NA	NA	NA	NA	0	0	RNU4-77P	snRNA
ENSG00000234453.1	0	NA	NA	NA	NA	NA	NA	0	0	RP11-488L4.1	antisense
ENSG00000236101.1	0	NA	NA	NA	NA	NA	NA	0	0	RAC1P7	pseudogene
ENSG00000236244.1	0	NA	NA	NA	NA	NA	NA	0	0	RP4-799P18.3	antisense
ENSG00000264377.1	0	NA	NA	NA	NA	NA	NA	0	0	MIR4671	miRNA
ENSG00000212144.1	0	NA	NA	NA	NA	NA	NA	0	0	U8	snoRNA
ENSG00000228830.1	0	NA	NA	NA	NA	NA	NA	0	0	RP4-781K5.2	antisense
ENSG00000272362.1	0	NA	NA	NA	NA	NA	NA	0	0	RP4-781K5.9	lincRNA
ENSG00000228044.2	0	NA	NA	NA	NA	NA	NA	0	0	RP4-781K5.4	lincRNA
ENSG00000201638.1	0	NA	NA	NA	NA	NA	NA	0	0	RNY4P16	misc_RNA
ENSG00000239690.2	0	NA	NA	NA	NA	NA	NA	0	0	RN7SL668P	misc_RNA
ENSG00000263439.1	0	NA	NA	NA	NA	NA	NA	0	0	MIR4753	miRNA
ENSG00000238236.1	0	NA	NA	NA	NA	NA	NA	0	0	RP4-534P7.2	pseudogene
ENSG00000235638.1	0	NA	NA	NA	NA	NA	NA	0	0	MTND6P14	pseudogene
ENSG00000231199.2	0	NA	NA	NA	NA	NA	NA	0	0	MTND5P19	pseudogene
ENSG00000226663.2	0	NA	NA	NA	NA	NA	NA	0	0	MTND4P10	pseudogene
ENSG00000231582.2	0	NA	NA	NA	NA	NA	NA	0	0	RP11-293G6__B.4	pseudogene
ENSG00000232714.1	0	NA	NA	NA	NA	NA	NA	0	0	MTND3P8	pseudogene
ENSG00000235761.2	0	NA	NA	NA	NA	NA	NA	0	0	RP11-293G6__B.2	pseudogene
ENSG00000270710.1	0	NA	NA	NA	NA	NA	NA	0	0	RP11-293G6__B.8	pseudogene
ENSG00000222831.1	0	NA	NA	NA	NA	NA	NA	0	0	MIR1537	miRNA
ENSG00000252056.1	0	NA	NA	NA	NA	NA	NA	0	0	RNU5E-2P	snRNA
ENSG00000252638.1	0	NA	NA	NA	NA	NA	NA	0	0	snoU13	snoRNA
ENSG00000244457.2	0	NA	NA	NA	NA	NA	NA	0	0	ENO1P1	pseudogene
ENSG00000252396.1	0	NA	NA	NA	NA	NA	NA	0	0	RN7SKP195	misc_RNA
ENSG00000266262.1	0	NA	NA	NA	NA	NA	NA	0	0	MIR4428	miRNA
ENSG00000252290.1	0	NA	NA	NA	NA	NA	NA	0	0	SNORA25	snoRNA
ENSG00000116996.5	0	NA	NA	NA	NA	NA	NA	0	0	ZP4	protein_coding
ENSG00000243781.1	0	NA	NA	NA	NA	NA	NA	0	0	RP11-193H5.2	pseudogene
ENSG00000232154.2	0	NA	NA	NA	NA	NA	NA	0	0	RP11-193H5.5	pseudogene
ENSG00000225723.1	0	NA	NA	NA	NA	NA	NA	0	0	MTND6P15	pseudogene
ENSG00000227860.1	0	NA	NA	NA	NA	NA	NA	0	0	MTND5P18	pseudogene
ENSG00000230019.1	0	NA	NA	NA	NA	NA	NA	0	0	YWHAQP9	pseudogene
ENSG00000232989.1	0	NA	NA	NA	NA	NA	NA	0	0	RP11-136B18.1	pseudogene
ENSG00000234464.1	0	NA	NA	NA	NA	NA	NA	0	0	RP11-136B18.2	lincRNA
ENSG00000252371.1	0	NA	NA	NA	NA	NA	NA	0	0	RNU6-725P	snRNA
ENSG00000231877.1	0	NA	NA	NA	NA	NA	NA	0	0	RP11-177F15.1	lincRNA
ENSG00000215149.3	0	NA	NA	NA	NA	NA	NA	0	0	KRT18P32	pseudogene
ENSG00000224783.1	0	NA	NA	NA	NA	NA	NA	0	0	MIPEPP2	pseudogene
ENSG00000259776.1	0	NA	NA	NA	NA	NA	NA	0	0	RP11-544D21.2	lincRNA
ENSG00000227185.2	0	NA	NA	NA	NA	NA	NA	0	0	RP11-544D21.1	lincRNA
ENSG00000233355.2	0	NA	NA	NA	NA	NA	NA	0	0	CHRM3-AS2	processed_transcript
ENSG00000234601.1	0	NA	NA	NA	NA	NA	NA	0	0	CHRM3-AS1	antisense
ENSG00000231979.1	0	NA	NA	NA	NA	NA	NA	0	0	RP11-35L17.3	lincRNA
ENSG00000217327.3	0	NA	NA	NA	NA	NA	NA	0	0	RPS7P5	pseudogene
ENSG00000202041.1	0	NA	NA	NA	NA	NA	NA	0	0	Y_RNA	misc_RNA
ENSG00000233735.1	0	NA	NA	NA	NA	NA	NA	0	0	RP11-567G24.3	antisense
ENSG00000252317.1	0	NA	NA	NA	NA	NA	NA	0	0	Y_RNA	misc_RNA
ENSG00000233519.1	0	NA	NA	NA	NA	NA	NA	0	0	RP11-177F11.1	antisense
ENSG00000268365.1	0	NA	NA	NA	NA	NA	NA	0	0	AL646016.1	protein_coding
ENSG00000231440.1	0	NA	NA	NA	NA	NA	NA	0	0	RP11-467I20.6	sense_intronic
ENSG00000251750.1	0	NA	NA	NA	NA	NA	NA	0	0	RNU5F-8P	snRNA
ENSG00000234872.2	0	NA	NA	NA	NA	NA	NA	0	0	RP11-467I20.5	pseudogene
ENSG00000199241.1	0	NA	NA	NA	NA	NA	NA	0	0	Y_RNA	misc_RNA
ENSG00000230015.2	0	NA	NA	NA	NA	NA	NA	0	0	RP11-80B9.4	lincRNA
ENSG00000226919.1	0	NA	NA	NA	NA	NA	NA	0	0	RP11-80B9.1	antisense
ENSG00000215802.3	0	NA	NA	NA	NA	NA	NA	0	0	RFKP1	pseudogene
ENSG00000265831.1	0	NA	NA	NA	NA	NA	NA	0	0	MIR3123	miRNA
ENSG00000224348.2	0	NA	NA	NA	NA	NA	NA	0	0	RP11-306K13.1	pseudogene
ENSG00000196289.5	0	NA	NA	NA	NA	NA	NA	0	0	BECN1P1	pseudogene
ENSG00000223119.1	0	NA	NA	NA	NA	NA	NA	0	0	RNU6-1139P	snRNA
ENSG00000224625.2	0	NA	NA	NA	NA	NA	NA	0	0	TUBB8P6	pseudogene
ENSG00000222120.1	0	NA	NA	NA	NA	NA	NA	0	0	RNA5SP81	rRNA
ENSG00000252084.1	0	NA	NA	NA	NA	NA	NA	0	0	RN7SKP12	misc_RNA
ENSG00000224525.2	0	NA	NA	NA	NA	NA	NA	0	0	RP11-561I11.3	antisense
ENSG00000226750.1	0	NA	NA	NA	NA	NA	NA	0	0	RP11-513D4.3	pseudogene
ENSG00000213690.3	0	NA	NA	NA	NA	NA	NA	0	0	RP11-513D4.1	pseudogene
ENSG00000270859.1	0	NA	NA	NA	NA	NA	NA	0	0	RP11-435I3.1	pseudogene
ENSG00000215800.2	0	NA	NA	NA	NA	NA	NA	0	0	RSL24D1P4	pseudogene
ENSG00000270818.1	0	NA	NA	NA	NA	NA	NA	0	0	RP11-498M14.1	pseudogene
ENSG00000264972.1	0	NA	NA	NA	NA	NA	NA	0	0	AL445675.1	miRNA
ENSG00000230199.1	0	NA	NA	NA	NA	NA	NA	0	0	RP11-331N16.1	pseudogene
ENSG00000234116.1	0	NA	NA	NA	NA	NA	NA	0	0	RP11-261C10.1	lincRNA
ENSG00000212230.1	0	NA	NA	NA	NA	NA	NA	0	0	RNU6-747P	snRNA
ENSG00000232085.1	0	NA	NA	NA	NA	NA	NA	0	0	RP11-261C10.4	antisense
ENSG00000269795.1	0	NA	NA	NA	NA	NA	NA	0	0	AC092782.1	protein_coding
ENSG00000226766.1	0	NA	NA	NA	NA	NA	NA	0	0	FABP7P1	pseudogene
ENSG00000232184.1	0	NA	NA	NA	NA	NA	NA	0	0	RP11-370K11.1	sense_intronic
ENSG00000228939.1	0	NA	NA	NA	NA	NA	NA	0	0	AKT3-IT1	sense_intronic
ENSG00000226828.1	0	NA	NA	NA	NA	NA	NA	0	0	RP11-278H7.1	lincRNA
ENSG00000229960.1	0	NA	NA	NA	NA	NA	NA	0	0	RP11-278H7.4	lincRNA
ENSG00000244066.2	0	NA	NA	NA	NA	NA	NA	0	0	RN7SL148P	misc_RNA
ENSG00000237759.1	0	NA	NA	NA	NA	NA	NA	0	0	RP11-278H7.3	lincRNA
ENSG00000240963.1	0	NA	NA	NA	NA	NA	NA	0	0	RP11-518L10.5	antisense
ENSG00000227735.1	0	NA	NA	NA	NA	NA	NA	0	0	RP11-523K4.2	pseudogene
ENSG00000201758.1	0	NA	NA	NA	NA	NA	NA	0	0	RN7SKP55	misc_RNA
ENSG00000252073.1	0	NA	NA	NA	NA	NA	NA	0	0	RNU6-947P	snRNA
ENSG00000252282.1	0	NA	NA	NA	NA	NA	NA	0	0	RNU6-1089P	snRNA
ENSG00000251754.1	0	NA	NA	NA	NA	NA	NA	0	0	RNU6-999P	snRNA
ENSG00000223353.2	0	NA	NA	NA	NA	NA	NA	0	0	RP11-290P14.2	pseudogene
ENSG00000201170.1	0	NA	NA	NA	NA	NA	NA	0	0	RNU1-132P	snRNA
ENSG00000221165.1	0	NA	NA	NA	NA	NA	NA	0	0	AL359983.1	miRNA
ENSG00000238224.1	0	NA	NA	NA	NA	NA	NA	0	0	RP11-522M21.2	antisense
ENSG00000231612.1	0	NA	NA	NA	NA	NA	NA	0	0	RP11-522M21.3	antisense
ENSG00000226876.2	0	NA	NA	NA	NA	NA	NA	0	0	RP11-36N20.1	antisense
ENSG00000225222.2	0	NA	NA	NA	NA	NA	NA	0	0	CHCHD4P5	pseudogene
ENSG00000207326.1	0	NA	NA	NA	NA	NA	NA	0	0	Y_RNA	misc_RNA
ENSG00000230813.1	0	NA	NA	NA	NA	NA	NA	0	0	RP11-690C23.5	pseudogene
ENSG00000252495.1	0	NA	NA	NA	NA	NA	NA	0	0	SNORD112	snoRNA
ENSG00000235386.1	0	NA	NA	NA	NA	NA	NA	0	0	RP11-397A15.4	pseudogene
ENSG00000252011.1	0	NA	NA	NA	NA	NA	NA	0	0	SNORA25	snoRNA
ENSG00000236775.1	0	NA	NA	NA	NA	NA	NA	0	0	RP11-551G24.3	pseudogene
ENSG00000228982.1	0	NA	NA	NA	NA	NA	NA	0	0	RP11-107G24.3	pseudogene
ENSG00000226164.2	0	NA	NA	NA	NA	NA	NA	0	0	FGFR3P6	pseudogene
ENSG00000263568.1	0	NA	NA	NA	NA	NA	NA	0	0	MIR3916	miRNA
ENSG00000235818.3	0	NA	NA	NA	NA	NA	NA	0	0	VN1R17P	pseudogene
ENSG00000177535.6	0	NA	NA	NA	NA	NA	NA	0	0	OR2B11	protein_coding
ENSG00000203664.5	0	NA	NA	NA	NA	NA	NA	0	0	OR2W5	pseudogene
ENSG00000169224.8	0	NA	NA	NA	NA	NA	NA	0	0	GCSAML	protein_coding
ENSG00000227135.1	0	NA	NA	NA	NA	NA	NA	0	0	GCSAML-AS1	antisense
ENSG00000196242.6	0	NA	NA	NA	NA	NA	NA	0	0	OR2C3	protein_coding
ENSG00000236817.1	0	NA	NA	NA	NA	NA	NA	0	0	RP11-978I15.10	antisense
ENSG00000177489.1	0	NA	NA	NA	NA	NA	NA	0	0	OR2G2	protein_coding
ENSG00000177476.2	0	NA	NA	NA	NA	NA	NA	0	0	OR2G3	protein_coding
ENSG00000252394.1	0	NA	NA	NA	NA	NA	NA	0	0	RNU6-691P	snRNA
ENSG00000198452.5	0	NA	NA	NA	NA	NA	NA	0	0	OR14L1P	pseudogene
ENSG00000230411.1	0	NA	NA	NA	NA	NA	NA	0	0	OR3D1P	pseudogene
ENSG00000197437.2	0	NA	NA	NA	NA	NA	NA	0	0	OR13G1	protein_coding
ENSG00000169214.2	0	NA	NA	NA	NA	NA	NA	0	0	OR6F1	protein_coding
ENSG00000239395.1	0	NA	NA	NA	NA	NA	NA	0	0	RP11-634B7.5	processed_transcript
ENSG00000241128.1	0	NA	NA	NA	NA	NA	NA	0	0	OR14A2	protein_coding
ENSG00000153230.4	0	NA	NA	NA	NA	NA	NA	0	0	OR14K1	protein_coding
ENSG00000221888.2	0	NA	NA	NA	NA	NA	NA	0	0	OR1C1	protein_coding
ENSG00000228336.1	0	NA	NA	NA	NA	NA	NA	0	0	OR9H1P	pseudogene
ENSG00000196772.3	0	NA	NA	NA	NA	NA	NA	0	0	OR14A16	protein_coding
ENSG00000230576.1	0	NA	NA	NA	NA	NA	NA	0	0	OR6R1P	pseudogene
ENSG00000197591.2	0	NA	NA	NA	NA	NA	NA	0	0	OR11L1	protein_coding
ENSG00000177462.6	0	NA	NA	NA	NA	NA	NA	0	0	OR2T8	protein_coding
ENSG00000177275.3	0	NA	NA	NA	NA	NA	NA	0	0	OR2AJ1	protein_coding
ENSG00000226191.3	0	NA	NA	NA	NA	NA	NA	0	0	RP11-438H8.8	pseudogene
ENSG00000196071.3	0	NA	NA	NA	NA	NA	NA	0	0	OR2L13	protein_coding
ENSG00000224830.2	0	NA	NA	NA	NA	NA	NA	0	0	OR2X1P	pseudogene
ENSG00000196936.3	0	NA	NA	NA	NA	NA	NA	0	0	OR2L8	protein_coding
ENSG00000187080.7	0	NA	NA	NA	NA	NA	NA	0	0	OR2AK2	protein_coding
ENSG00000237492.1	0	NA	NA	NA	NA	NA	NA	0	0	OR2L9P	pseudogene
ENSG00000224227.2	0	NA	NA	NA	NA	NA	NA	0	0	OR2L1P	pseudogene
ENSG00000199442.1	0	NA	NA	NA	NA	NA	NA	0	0	Y_RNA	misc_RNA
ENSG00000232215.2	0	NA	NA	NA	NA	NA	NA	0	0	OR2L6P	pseudogene
ENSG00000197454.1	0	NA	NA	NA	NA	NA	NA	0	0	OR2L5	protein_coding
ENSG00000200085.1	0	NA	NA	NA	NA	NA	NA	0	0	Y_RNA	misc_RNA
ENSG00000203663.2	0	NA	NA	NA	NA	NA	NA	0	0	OR2L2	protein_coding
ENSG00000200982.1	0	NA	NA	NA	NA	NA	NA	0	0	Y_RNA	misc_RNA
ENSG00000198128.3	0	NA	NA	NA	NA	NA	NA	0	0	OR2L3	protein_coding
ENSG00000197067.4	0	NA	NA	NA	NA	NA	NA	0	0	OR2T32P	pseudogene
ENSG00000177233.2	0	NA	NA	NA	NA	NA	NA	0	0	OR2M1P	pseudogene
ENSG00000162727.3	0	NA	NA	NA	NA	NA	NA	0	0	OR2M5	protein_coding
ENSG00000198601.2	0	NA	NA	NA	NA	NA	NA	0	0	OR2M2	protein_coding
ENSG00000228198.1	0	NA	NA	NA	NA	NA	NA	0	0	OR2M3	protein_coding
ENSG00000171180.1	0	NA	NA	NA	NA	NA	NA	0	0	OR2M4	protein_coding
ENSG00000177212.2	0	NA	NA	NA	NA	NA	NA	0	0	OR2T33	protein_coding
ENSG00000177201.1	0	NA	NA	NA	NA	NA	NA	0	0	OR2T12	protein_coding
ENSG00000177186.2	0	NA	NA	NA	NA	NA	NA	0	0	OR2M7	protein_coding
ENSG00000177174.1	0	NA	NA	NA	NA	NA	NA	0	0	OR14C36	protein_coding
ENSG00000196944.3	0	NA	NA	NA	NA	NA	NA	0	0	OR2T4	protein_coding
ENSG00000198104.2	0	NA	NA	NA	NA	NA	NA	0	0	OR2T6	protein_coding
ENSG00000175143.3	0	NA	NA	NA	NA	NA	NA	0	0	OR2T1	protein_coding
ENSG00000227152.5	0	NA	NA	NA	NA	NA	NA	0	0	OR2T7	protein_coding
ENSG00000196240.2	0	NA	NA	NA	NA	NA	NA	0	0	OR2T2	protein_coding
ENSG00000196539.2	0	NA	NA	NA	NA	NA	NA	0	0	OR2T3	protein_coding
ENSG00000229255.1	0	NA	NA	NA	NA	NA	NA	0	0	RP11-407H12.8	antisense
ENSG00000203661.2	0	NA	NA	NA	NA	NA	NA	0	0	OR2T5	protein_coding
ENSG00000271934.1	0	NA	NA	NA	NA	NA	NA	0	0	OR2AS2P	pseudogene
ENSG00000188558.4	0	NA	NA	NA	NA	NA	NA	0	0	OR2G6	protein_coding
ENSG00000224521.1	0	NA	NA	NA	NA	NA	NA	0	0	RP11-438F14.3	antisense
ENSG00000227102.2	0	NA	NA	NA	NA	NA	NA	0	0	OR2AS1P	pseudogene
ENSG00000182783.3	0	NA	NA	NA	NA	NA	NA	0	0	OR2T29	protein_coding
ENSG00000183310.2	0	NA	NA	NA	NA	NA	NA	0	0	OR2T34	protein_coding
ENSG00000184022.2	0	NA	NA	NA	NA	NA	NA	0	0	OR2T10	protein_coding
ENSG00000201602.1	0	NA	NA	NA	NA	NA	NA	0	0	Y_RNA	misc_RNA
ENSG00000271701.1	0	NA	NA	NA	NA	NA	NA	0	0	RP11-438F14.10	pseudogene
ENSG00000183130.2	0	NA	NA	NA	NA	NA	NA	0	0	OR2T11	protein_coding
ENSG00000177151.3	0	NA	NA	NA	NA	NA	NA	0	0	OR2T35	protein_coding
ENSG00000187701.3	0	NA	NA	NA	NA	NA	NA	0	0	OR2T27	protein_coding
ENSG00000189181.3	0	NA	NA	NA	NA	NA	NA	0	0	OR14I1	protein_coding
ENSG00000242529.1	0	NA	NA	NA	NA	NA	NA	0	0	AHCYP8	pseudogene
ENSG00000266949.1	0	NA	NA	NA	NA	NA	NA	0	0	LYPD8	protein_coding
ENSG00000229663.1	0	NA	NA	NA	NA	NA	NA	0	0	AL672296.1	pseudogene
ENSG00000264500.1	0	NA	NA	NA	NA	NA	NA	0	0	MIR3124	miRNA
ENSG00000200495.1	0	NA	NA	NA	NA	NA	NA	0	0	RNU6-1205P	snRNA
ENSG00000227061.1	0	NA	NA	NA	NA	NA	NA	0	0	AC079779.7	antisense
ENSG00000236856.1	0	NA	NA	NA	NA	NA	NA	0	0	AC105393.1	lincRNA
ENSG00000226277.1	0	NA	NA	NA	NA	NA	NA	0	0	AC105393.2	lincRNA
ENSG00000223985.1	0	NA	NA	NA	NA	NA	NA	0	0	AC093326.1	lincRNA
ENSG00000225942.1	0	NA	NA	NA	NA	NA	NA	0	0	AC093326.2	lincRNA
ENSG00000233970.1	0	NA	NA	NA	NA	NA	NA	0	0	AC092159.3	antisense
ENSG00000227713.1	0	NA	NA	NA	NA	NA	NA	0	0	AC116609.1	lincRNA
ENSG00000272342.1	0	NA	NA	NA	NA	NA	NA	0	0	RP13-539J13.1	lincRNA
ENSG00000231173.1	0	NA	NA	NA	NA	NA	NA	0	0	AC116609.3	lincRNA
ENSG00000223751.1	0	NA	NA	NA	NA	NA	NA	0	0	AC116609.2	lincRNA
ENSG00000237667.1	0	NA	NA	NA	NA	NA	NA	0	0	AC113607.1	lincRNA
ENSG00000234796.1	0	NA	NA	NA	NA	NA	NA	0	0	AC113607.3	antisense
ENSG00000235688.1	0	NA	NA	NA	NA	NA	NA	0	0	AC116614.1	antisense
ENSG00000172554.7	0	NA	NA	NA	NA	NA	NA	0	0	SNTG2	protein_coding
ENSG00000235403.1	0	NA	NA	NA	NA	NA	NA	0	0	AC114808.3	antisense
ENSG00000236665.1	0	NA	NA	NA	NA	NA	NA	0	0	AC114808.2	antisense
ENSG00000233553.1	0	NA	NA	NA	NA	NA	NA	0	0	AC108462.1	antisense
ENSG00000231482.2	0	NA	NA	NA	NA	NA	NA	0	0	AC141930.2	lincRNA
ENSG00000232057.1	0	NA	NA	NA	NA	NA	NA	0	0	AC093390.1	antisense
ENSG00000225619.1	0	NA	NA	NA	NA	NA	NA	0	0	AC009232.2	lincRNA
ENSG00000234929.1	0	NA	NA	NA	NA	NA	NA	0	0	AC018685.1	lincRNA
ENSG00000227364.1	0	NA	NA	NA	NA	NA	NA	0	0	AC018685.2	lincRNA
ENSG00000237720.1	0	NA	NA	NA	NA	NA	NA	0	0	AC011995.1	lincRNA
ENSG00000228391.1	0	NA	NA	NA	NA	NA	NA	0	0	AC011995.3	lincRNA
ENSG00000263570.1	0	NA	NA	NA	NA	NA	NA	0	0	AC074264.1	miRNA
ENSG00000255767.1	0	NA	NA	NA	NA	NA	NA	0	0	RP13-512J5.1	protein_coding
ENSG00000252531.1	0	NA	NA	NA	NA	NA	NA	0	0	SNORA73	snoRNA
ENSG00000232718.1	0	NA	NA	NA	NA	NA	NA	0	0	GAPDHP48	pseudogene
ENSG00000224661.1	0	NA	NA	NA	NA	NA	NA	0	0	AC010907.5	antisense
ENSG00000214866.3	0	NA	NA	NA	NA	NA	NA	0	0	DCDC2C	protein_coding
ENSG00000237401.2	0	NA	NA	NA	NA	NA	NA	0	0	AC107070.1	lincRNA
ENSG00000264071.1	0	NA	NA	NA	NA	NA	NA	0	0	RN7SL531P	misc_RNA
ENSG00000229550.1	0	NA	NA	NA	NA	NA	NA	0	0	AC012445.1	lincRNA
ENSG00000215960.2	0	NA	NA	NA	NA	NA	NA	0	0	AC068292.1	miRNA
ENSG00000231532.1	0	NA	NA	NA	NA	NA	NA	0	0	AC022311.1	lincRNA
ENSG00000252238.1	0	NA	NA	NA	NA	NA	NA	0	0	SNORA31	snoRNA
ENSG00000207192.1	0	NA	NA	NA	NA	NA	NA	0	0	RNU6-649P	snRNA
ENSG00000228585.1	0	NA	NA	NA	NA	NA	NA	0	0	AC073143.1	pseudogene
ENSG00000232835.1	0	NA	NA	NA	NA	NA	NA	0	0	AC107057.1	lincRNA
ENSG00000224128.1	0	NA	NA	NA	NA	NA	NA	0	0	AC107057.2	antisense
ENSG00000230090.1	0	NA	NA	NA	NA	NA	NA	0	0	AC108025.2	antisense
ENSG00000236106.1	0	NA	NA	NA	NA	NA	NA	0	0	AC010729.2	lincRNA
ENSG00000237266.1	0	NA	NA	NA	NA	NA	NA	0	0	AC010729.3	lincRNA
ENSG00000234275.1	0	NA	NA	NA	NA	NA	NA	0	0	AC017053.1	lincRNA
ENSG00000227007.1	0	NA	NA	NA	NA	NA	NA	0	0	AC105253.1	lincRNA
ENSG00000231610.1	0	NA	NA	NA	NA	NA	NA	0	0	AC021021.1	pseudogene
ENSG00000226488.1	0	NA	NA	NA	NA	NA	NA	0	0	AC021021.2	lincRNA
ENSG00000223145.1	0	NA	NA	NA	NA	NA	NA	0	0	RN7SKP112	misc_RNA
ENSG00000213774.3	0	NA	NA	NA	NA	NA	NA	0	0	AC010904.1	pseudogene
ENSG00000221255.1	0	NA	NA	NA	NA	NA	NA	0	0	RNU6ATAC37P	snRNA
ENSG00000230515.1	0	NA	NA	NA	NA	NA	NA	0	0	AC092580.3	lincRNA
ENSG00000235576.1	0	NA	NA	NA	NA	NA	NA	0	0	AC092580.4	lincRNA
ENSG00000232979.1	0	NA	NA	NA	NA	NA	NA	0	0	AC092580.2	pseudogene
ENSG00000229405.1	0	NA	NA	NA	NA	NA	NA	0	0	AC092580.1	pseudogene
ENSG00000226506.1	0	NA	NA	NA	NA	NA	NA	0	0	AC007463.2	lincRNA
ENSG00000238888.1	0	NA	NA	NA	NA	NA	NA	0	0	snoU13	snoRNA
ENSG00000242136.1	0	NA	NA	NA	NA	NA	NA	0	0	RP11-734K21.2	processed_transcript
ENSG00000261104.1	0	NA	NA	NA	NA	NA	NA	0	0	RP11-734K21.5	lincRNA
ENSG00000244310.1	0	NA	NA	NA	NA	NA	NA	0	0	RP11-734K21.3	lincRNA
ENSG00000240980.1	0	NA	NA	NA	NA	NA	NA	0	0	RP11-734K21.4	lincRNA
ENSG00000238462.1	0	NA	NA	NA	NA	NA	NA	0	0	snoU13	snoRNA
ENSG00000207086.1	0	NA	NA	NA	NA	NA	NA	0	0	Y_RNA	misc_RNA
ENSG00000244260.1	0	NA	NA	NA	NA	NA	NA	0	0	RP11-521D12.2	lincRNA
ENSG00000200034.1	0	NA	NA	NA	NA	NA	NA	0	0	RNU4-73P	snRNA
ENSG00000240960.1	0	NA	NA	NA	NA	NA	NA	0	0	RP11-521D12.4	pseudogene
ENSG00000243491.1	0	NA	NA	NA	NA	NA	NA	0	0	RP11-521D12.5	lincRNA
ENSG00000233502.1	0	NA	NA	NA	NA	NA	NA	0	0	AC104794.4	protein_coding
ENSG00000212558.1	0	NA	NA	NA	NA	NA	NA	0	0	SNORA26	snoRNA
ENSG00000206647.1	0	NA	NA	NA	NA	NA	NA	0	0	SNORA2	snoRNA
ENSG00000265418.1	0	NA	NA	NA	NA	NA	NA	0	0	MIR4261	miRNA
ENSG00000264030.1	0	NA	NA	NA	NA	NA	NA	0	0	RN7SL66P	misc_RNA
ENSG00000239053.1	0	NA	NA	NA	NA	NA	NA	0	0	RNU7-138P	snRNA
ENSG00000238962.1	0	NA	NA	NA	NA	NA	NA	0	0	RNU7-176P	snRNA
ENSG00000232056.1	0	NA	NA	NA	NA	NA	NA	0	0	AC092687.4	protein_coding
ENSG00000270488.1	0	NA	NA	NA	NA	NA	NA	0	0	RP11-245G13.1	pseudogene
ENSG00000207267.1	0	NA	NA	NA	NA	NA	NA	0	0	RNU6-1081P	snRNA
ENSG00000201610.1	0	NA	NA	NA	NA	NA	NA	0	0	RNA5SP84	rRNA
ENSG00000264010.1	0	NA	NA	NA	NA	NA	NA	0	0	MIR4429	miRNA
ENSG00000251718.1	0	NA	NA	NA	NA	NA	NA	0	0	RNU2-13P	snRNA
ENSG00000202248.1	0	NA	NA	NA	NA	NA	NA	0	0	RNA5SP85	rRNA
ENSG00000239899.2	0	NA	NA	NA	NA	NA	NA	0	0	RN7SL674P	misc_RNA
ENSG00000265583.1	0	NA	NA	NA	NA	NA	NA	0	0	AC011994.1	miRNA
ENSG00000169006.6	0	NA	NA	NA	NA	NA	NA	0	0	NTSR2	protein_coding
ENSG00000230044.1	0	NA	NA	NA	NA	NA	NA	0	0	AC110754.3	pseudogene
ENSG00000265172.1	0	NA	NA	NA	NA	NA	NA	0	0	MIR4262	miRNA
ENSG00000238503.1	0	NA	NA	NA	NA	NA	NA	0	0	SNORD18	snoRNA
ENSG00000264089.1	0	NA	NA	NA	NA	NA	NA	0	0	MIR3681	miRNA
ENSG00000207183.1	0	NA	NA	NA	NA	NA	NA	0	0	RNU6-843P	snRNA
ENSG00000223360.1	0	NA	NA	NA	NA	NA	NA	0	0	AC096559.2	lincRNA
ENSG00000225649.1	0	NA	NA	NA	NA	NA	NA	0	0	AC064875.2	processed_transcript
ENSG00000229370.1	0	NA	NA	NA	NA	NA	NA	0	0	AC092635.1	lincRNA
ENSG00000227718.1	0	NA	NA	NA	NA	NA	NA	0	0	AC016730.1	lincRNA
ENSG00000251859.1	0	NA	NA	NA	NA	NA	NA	0	0	RNU6-1288P	snRNA
ENSG00000265629.1	0	NA	NA	NA	NA	NA	NA	0	0	AC011897.1	protein_coding
ENSG00000229087.1	0	NA	NA	NA	NA	NA	NA	0	0	RP11-32P22.1	pseudogene
ENSG00000231031.2	0	NA	NA	NA	NA	NA	NA	0	0	AC008271.1	protein_coding
ENSG00000237326.1	0	NA	NA	NA	NA	NA	NA	0	0	AC113608.1	lincRNA
ENSG00000202160.1	0	NA	NA	NA	NA	NA	NA	0	0	RNU5E-7P	snRNA
ENSG00000214657.3	0	NA	NA	NA	NA	NA	NA	0	0	RP11-120J4.1	pseudogene
ENSG00000238371.1	0	NA	NA	NA	NA	NA	NA	0	0	snoU13	snoRNA
ENSG00000223850.1	0	NA	NA	NA	NA	NA	NA	0	0	MYCNUN	lincRNA
ENSG00000233718.1	0	NA	NA	NA	NA	NA	NA	0	0	MYCNOS	antisense
ENSG00000243541.2	0	NA	NA	NA	NA	NA	NA	0	0	RN7SL104P	misc_RNA
ENSG00000226764.2	0	NA	NA	NA	NA	NA	NA	0	0	AC010145.4	lincRNA
ENSG00000236289.2	0	NA	NA	NA	NA	NA	NA	0	0	AC130710.1	lincRNA
ENSG00000236989.1	0	NA	NA	NA	NA	NA	NA	0	0	AC142119.1	lincRNA
ENSG00000271315.1	0	NA	NA	NA	NA	NA	NA	0	0	WI2-2221J1.1	pseudogene
ENSG00000251704.1	0	NA	NA	NA	NA	NA	NA	0	0	SNORA40	snoRNA
ENSG00000226041.1	0	NA	NA	NA	NA	NA	NA	0	0	AC010745.1	lincRNA
ENSG00000228876.1	0	NA	NA	NA	NA	NA	NA	0	0	AC010745.2	lincRNA
ENSG00000231266.1	0	NA	NA	NA	NA	NA	NA	0	0	AC010745.3	lincRNA
ENSG00000232444.1	0	NA	NA	NA	NA	NA	NA	0	0	AC010745.4	lincRNA
ENSG00000224400.1	0	NA	NA	NA	NA	NA	NA	0	0	AC010880.1	lincRNA
ENSG00000237633.2	0	NA	NA	NA	NA	NA	NA	0	0	AC104623.2	antisense
ENSG00000223536.1	0	NA	NA	NA	NA	NA	NA	0	0	AC008069.1	lincRNA
ENSG00000224604.1	0	NA	NA	NA	NA	NA	NA	0	0	AC008069.2	pseudogene
ENSG00000237670.1	0	NA	NA	NA	NA	NA	NA	0	0	AC080094.1	lincRNA
ENSG00000222842.1	0	NA	NA	NA	NA	NA	NA	0	0	RN7SKP168	misc_RNA
ENSG00000151379.3	0	NA	NA	NA	NA	NA	NA	0	0	MSGN1	protein_coding
ENSG00000212455.1	0	NA	NA	NA	NA	NA	NA	0	0	SNORA40	snoRNA
ENSG00000250741.2	0	NA	NA	NA	NA	NA	NA	0	0	NT5C1B-RDH14	protein_coding
ENSG00000266738.1	0	NA	NA	NA	NA	NA	NA	0	0	MIR4757	miRNA
ENSG00000234597.1	0	NA	NA	NA	NA	NA	NA	0	0	AC010096.1	lincRNA
ENSG00000237992.1	0	NA	NA	NA	NA	NA	NA	0	0	AC010096.2	lincRNA
ENSG00000235911.1	0	NA	NA	NA	NA	NA	NA	0	0	AC019055.1	lincRNA
ENSG00000213403.2	0	NA	NA	NA	NA	NA	NA	0	0	CISD1P1	pseudogene
ENSG00000200763.1	0	NA	NA	NA	NA	NA	NA	0	0	RNU6-961P	snRNA
ENSG00000252216.1	0	NA	NA	NA	NA	NA	NA	0	0	AC007041.1	miRNA
ENSG00000232800.1	0	NA	NA	NA	NA	NA	NA	0	0	SLC7A15P	pseudogene
ENSG00000212171.1	0	NA	NA	NA	NA	NA	NA	0	0	RNA5SP86	rRNA
ENSG00000227047.1	0	NA	NA	NA	NA	NA	NA	0	0	AC012065.4	lincRNA
ENSG00000270100.1	0	NA	NA	NA	NA	NA	NA	0	0	RP11-130L8.1	lincRNA
ENSG00000236436.1	0	NA	NA	NA	NA	NA	NA	0	0	AC012361.1	lincRNA
ENSG00000231204.1	0	NA	NA	NA	NA	NA	NA	0	0	AC011752.1	lincRNA
ENSG00000270654.1	0	NA	NA	NA	NA	NA	NA	0	0	RP11-531P14.1	pseudogene
ENSG00000235537.1	0	NA	NA	NA	NA	NA	NA	0	0	AC009411.2	lincRNA
ENSG00000228538.1	0	NA	NA	NA	NA	NA	NA	0	0	AC009411.1	lincRNA
ENSG00000229621.1	0	NA	NA	NA	NA	NA	NA	0	0	AC018742.1	lincRNA
ENSG00000264192.1	0	NA	NA	NA	NA	NA	NA	0	0	RN7SL117P	misc_RNA
ENSG00000231200.1	0	NA	NA	NA	NA	NA	NA	0	0	AC068490.2	lincRNA
ENSG00000228999.1	0	NA	NA	NA	NA	NA	NA	0	0	AC068490.1	lincRNA
ENSG00000223691.1	0	NA	NA	NA	NA	NA	NA	0	0	AC068044.1	pseudogene
ENSG00000234189.1	0	NA	NA	NA	NA	NA	NA	0	0	AC099799.1	pseudogene
ENSG00000206882.1	0	NA	NA	NA	NA	NA	NA	0	0	RNA5SP87	rRNA
ENSG00000234207.1	0	NA	NA	NA	NA	NA	NA	0	0	AC096570.2	lincRNA
ENSG00000233587.1	0	NA	NA	NA	NA	NA	NA	0	0	AC096570.1	lincRNA
ENSG00000222616.1	0	NA	NA	NA	NA	NA	NA	0	0	RN7SKP27	misc_RNA
ENSG00000223530.1	0	NA	NA	NA	NA	NA	NA	0	0	AC012506.1	lincRNA
ENSG00000222940.1	0	NA	NA	NA	NA	NA	NA	0	0	RNU6-370P	snRNA
ENSG00000266118.1	0	NA	NA	NA	NA	NA	NA	0	0	RP11-507M3.1	protein_coding
ENSG00000202430.1	0	NA	NA	NA	NA	NA	NA	0	0	RNA5SP88	rRNA
ENSG00000206732.1	0	NA	NA	NA	NA	NA	NA	0	0	RNU6-936P	snRNA
ENSG00000207069.1	0	NA	NA	NA	NA	NA	NA	0	0	Y_RNA	misc_RNA
ENSG00000230452.1	0	NA	NA	NA	NA	NA	NA	0	0	AC012457.2	antisense
ENSG00000201160.1	0	NA	NA	NA	NA	NA	NA	0	0	Y_RNA	misc_RNA
ENSG00000222070.1	0	NA	NA	NA	NA	NA	NA	0	0	AC010150.2	miRNA
ENSG00000217718.1	0	NA	NA	NA	NA	NA	NA	0	0	AC064847.4	pseudogene
ENSG00000199872.1	0	NA	NA	NA	NA	NA	NA	0	0	RNU6-942P	snRNA
ENSG00000173557.10	0	NA	NA	NA	NA	NA	NA	0	0	C2orf70	protein_coding
ENSG00000157884.6	0	NA	NA	NA	NA	NA	NA	0	0	CIB4	protein_coding
ENSG00000225378.1	0	NA	NA	NA	NA	NA	NA	0	0	AC015977.6	antisense
ENSG00000225024.1	0	NA	NA	NA	NA	NA	NA	0	0	AC015977.5	pseudogene
ENSG00000145835.6	0	NA	NA	NA	NA	NA	NA	0	0	CDKN2AIPNLP2	pseudogene
ENSG00000186143.6	0	NA	NA	NA	NA	NA	NA	0	0	C2orf53	protein_coding
ENSG00000163792.5	0	NA	NA	NA	NA	NA	NA	0	0	TCF23	protein_coding
ENSG00000200003.1	0	NA	NA	NA	NA	NA	NA	0	0	RNU6-986P	snRNA
ENSG00000221531.1	0	NA	NA	NA	NA	NA	NA	0	0	AC074091.1	miRNA
ENSG00000259080.1	0	NA	NA	NA	NA	NA	NA	0	0	RP11-158I13.2	processed_transcript
ENSG00000205334.2	0	NA	NA	NA	NA	NA	NA	0	0	AC074091.13	protein_coding
ENSG00000225991.1	0	NA	NA	NA	NA	NA	NA	0	0	RP11-731I19.1	pseudogene
ENSG00000227938.1	0	NA	NA	NA	NA	NA	NA	0	0	AC104695.4	lincRNA
ENSG00000242915.1	0	NA	NA	NA	NA	NA	NA	0	0	SNRPGP7	pseudogene
ENSG00000222232.1	0	NA	NA	NA	NA	NA	NA	0	0	RNA5SP89	rRNA
ENSG00000264994.1	0	NA	NA	NA	NA	NA	NA	0	0	SNORD92	snoRNA
ENSG00000200283.1	0	NA	NA	NA	NA	NA	NA	0	0	Y_RNA	misc_RNA
ENSG00000179270.6	0	NA	NA	NA	NA	NA	NA	0	0	C2orf71	protein_coding
ENSG00000263957.1	0	NA	NA	NA	NA	NA	NA	0	0	AC105398.1	miRNA
ENSG00000229224.1	0	NA	NA	NA	NA	NA	NA	0	0	AC105398.3	antisense
ENSG00000266310.1	0	NA	NA	NA	NA	NA	NA	0	0	AC106899.1	miRNA
ENSG00000242699.2	0	NA	NA	NA	NA	NA	NA	0	0	RN7SL516P	misc_RNA
ENSG00000230737.1	0	NA	NA	NA	NA	NA	NA	0	0	AC106870.1	antisense
ENSG00000197644.2	0	NA	NA	NA	NA	NA	NA	0	0	AC106870.2	antisense
ENSG00000221383.1	0	NA	NA	NA	NA	NA	NA	0	0	AC016907.1	miRNA
ENSG00000225943.1	0	NA	NA	NA	NA	NA	NA	0	0	AC016907.2	pseudogene
ENSG00000207187.1	0	NA	NA	NA	NA	NA	NA	0	0	SNORA64	snoRNA
ENSG00000231712.1	0	NA	NA	NA	NA	NA	NA	0	0	AC104698.2	pseudogene
ENSG00000256261.1	0	NA	NA	NA	NA	NA	NA	0	0	AC104698.1	pseudogene
ENSG00000221377.1	0	NA	NA	NA	NA	NA	NA	0	0	AC073255.1	miRNA
ENSG00000234579.1	0	NA	NA	NA	NA	NA	NA	0	0	AC009305.1	antisense
ENSG00000216093.1	0	NA	NA	NA	NA	NA	NA	0	0	AC009305.2	miRNA
ENSG00000201671.1	0	NA	NA	NA	NA	NA	NA	0	0	RNA5SP90	rRNA
ENSG00000223647.1	0	NA	NA	NA	NA	NA	NA	0	0	AL133249.1	lincRNA
ENSG00000265267.1	0	NA	NA	NA	NA	NA	NA	0	0	AL121652.3	miRNA
ENSG00000221326.1	0	NA	NA	NA	NA	NA	NA	0	0	AL121652.1	miRNA
ENSG00000263802.1	0	NA	NA	NA	NA	NA	NA	0	0	AL121655.1	miRNA
ENSG00000201113.1	0	NA	NA	NA	NA	NA	NA	0	0	RNU6-647P	snRNA
ENSG00000230046.1	0	NA	NA	NA	NA	NA	NA	0	0	BIRC6-AS1	antisense
ENSG00000207653.1	0	NA	NA	NA	NA	NA	NA	0	0	MIR558	miRNA
ENSG00000265057.1	0	NA	NA	NA	NA	NA	NA	0	0	MIR4765	miRNA
ENSG00000230876.2	0	NA	NA	NA	NA	NA	NA	0	0	LINC00486	lincRNA
ENSG00000236854.1	0	NA	NA	NA	NA	NA	NA	0	0	AL121656.5	lincRNA
ENSG00000206951.1	0	NA	NA	NA	NA	NA	NA	0	0	Y_RNA	misc_RNA
ENSG00000252502.1	0	NA	NA	NA	NA	NA	NA	0	0	SNORD112	snoRNA
ENSG00000223951.1	0	NA	NA	NA	NA	NA	NA	0	0	AL133244.1	pseudogene
ENSG00000212204.1	0	NA	NA	NA	NA	NA	NA	0	0	RNA5SP91	rRNA
ENSG00000238038.1	0	NA	NA	NA	NA	NA	NA	0	0	ATP6V0E1P3	pseudogene
ENSG00000203386.2	0	NA	NA	NA	NA	NA	NA	0	0	AC009499.1	lincRNA
ENSG00000239649.2	0	NA	NA	NA	NA	NA	NA	0	0	MYADML	pseudogene
ENSG00000264267.1	0	NA	NA	NA	NA	NA	NA	0	0	AC069303.1	miRNA
ENSG00000266861.1	0	NA	NA	NA	NA	NA	NA	0	0	AC097506.1	miRNA
ENSG00000237790.1	0	NA	NA	NA	NA	NA	NA	0	0	AC009499.2	lincRNA
ENSG00000226785.1	0	NA	NA	NA	NA	NA	NA	0	0	AC073218.1	lincRNA
ENSG00000212025.2	0	NA	NA	NA	NA	NA	NA	0	0	AC011748.1	miRNA
ENSG00000237320.1	0	NA	NA	NA	NA	NA	NA	0	0	AC019064.1	lincRNA
ENSG00000196085.5	0	NA	NA	NA	NA	NA	NA	0	0	AC013442.1	pseudogene
ENSG00000265301.1	0	NA	NA	NA	NA	NA	NA	0	0	MIR548AD	miRNA
ENSG00000207255.1	0	NA	NA	NA	NA	NA	NA	0	0	RNU6-1117P	snRNA
ENSG00000229013.1	0	NA	NA	NA	NA	NA	NA	0	0	AC083939.1	pseudogene
ENSG00000234587.1	0	NA	NA	NA	NA	NA	NA	0	0	MRPL50P1	pseudogene
ENSG00000233752.1	0	NA	NA	NA	NA	NA	NA	0	0	AC009414.1	pseudogene
ENSG00000273090.1	0	NA	NA	NA	NA	NA	NA	0	0	RP11-78I14.1	antisense
ENSG00000270677.1	0	NA	NA	NA	NA	NA	NA	0	0	RP11-294L11.1	pseudogene
ENSG00000207364.1	0	NA	NA	NA	NA	NA	NA	0	0	RNU6-939P	snRNA
ENSG00000253078.1	0	NA	NA	NA	NA	NA	NA	0	0	RNU6-1116P	snRNA
ENSG00000236213.1	0	NA	NA	NA	NA	NA	NA	0	0	AC006369.2	antisense
ENSG00000236572.1	0	NA	NA	NA	NA	NA	NA	0	0	AC006369.3	lincRNA
ENSG00000237803.1	0	NA	NA	NA	NA	NA	NA	0	0	LINC00211	lincRNA
ENSG00000235009.1	0	NA	NA	NA	NA	NA	NA	0	0	AC093822.1	lincRNA
ENSG00000207295.1	0	NA	NA	NA	NA	NA	NA	0	0	RNU6-851P	snRNA
ENSG00000265905.1	0	NA	NA	NA	NA	NA	NA	0	0	RN7SL96P	misc_RNA
ENSG00000225900.1	0	NA	NA	NA	NA	NA	NA	0	0	AC019171.4	pseudogene
ENSG00000202309.1	0	NA	NA	NA	NA	NA	NA	0	0	Y_RNA	misc_RNA
ENSG00000252239.1	0	NA	NA	NA	NA	NA	NA	0	0	RNU6-1185P	snRNA
ENSG00000235653.1	0	NA	NA	NA	NA	NA	NA	0	0	AC007253.1	pseudogene
ENSG00000268898.1	0	NA	NA	NA	NA	NA	NA	0	0	AC007377.1	protein_coding
ENSG00000233128.1	0	NA	NA	NA	NA	NA	NA	0	0	AC007317.1	lincRNA
ENSG00000221372.1	0	NA	NA	NA	NA	NA	NA	0	0	AC010739.1	miRNA
ENSG00000252281.1	0	NA	NA	NA	NA	NA	NA	0	0	snoZ247	snoRNA
ENSG00000207218.1	0	NA	NA	NA	NA	NA	NA	0	0	Y_RNA	misc_RNA
ENSG00000223245.1	0	NA	NA	NA	NA	NA	NA	0	0	RNU4-63P	snRNA
ENSG00000226398.1	0	NA	NA	NA	NA	NA	NA	0	0	AC013480.2	antisense
ENSG00000221300.1	0	NA	NA	NA	NA	NA	NA	0	0	SNORD75	snoRNA
ENSG00000232526.1	0	NA	NA	NA	NA	NA	NA	0	0	AC025750.6	pseudogene
ENSG00000226523.1	0	NA	NA	NA	NA	NA	NA	0	0	AC074375.1	pseudogene
ENSG00000224739.2	0	NA	NA	NA	NA	NA	NA	0	0	AC016735.1	lincRNA
ENSG00000233978.1	0	NA	NA	NA	NA	NA	NA	0	0	AC016735.3	lincRNA
ENSG00000207087.1	0	NA	NA	NA	NA	NA	NA	0	0	RNU6-242P	snRNA
ENSG00000252804.1	0	NA	NA	NA	NA	NA	NA	0	0	RNU6-958P	snRNA
ENSG00000207411.1	0	NA	NA	NA	NA	NA	NA	0	0	Y_RNA	misc_RNA
ENSG00000229695.1	0	NA	NA	NA	NA	NA	NA	0	0	AC011242.5	pseudogene
ENSG00000252490.1	0	NA	NA	NA	NA	NA	NA	0	0	RN7SKP66	misc_RNA
[truncated: 55,821 more rows]
