# Supplementary material for: Reconstitution of interferon regulatory factor 7 expression restores interferon beta induction in Huh7 cells
Source: J Virol. 2025 May 23;99(6):e00703-25. doi: 10.1128/jvi.00703-25 (PMC12172482; doi:10.1128/jvi.00703-25)
Supplement: Table S9 — Huh7.5-RIG-I stimulated by poly(I:C) transfection. [file jvi.00703-25-s0010.xlsx]

## Sheet: huh7.5-RIG-I TFX
	baseMean	log2FoldChange	lfcSE	stat	pvalue	padj	log2fc_shrink	baseMean_Huh7.5_RIGI_poly.ic.transfected	baseMean_Huh7.5_RIGI_untreated	name	type
ENSG00000130303.8	635.31	-12.7911	1.18031	-10.8371	2.29644e-27	1.81186e-25	-3.981	1270.62	0	BST2	protein_coding
ENSG00000137959.11	282.5	-10.6589	1.18301	-9.01004	2.05975e-19	1.12508e-17	-2.88813	564.67	0.330904	IFI44L	protein_coding
ENSG00000132530.12	108.414	-10.2405	1.19012	-8.60459	7.659e-18	3.80203e-16	-1.74058	216.827	0	XAF1	protein_coding
ENSG00000111335.8	1575.23	-10.0854	0.484028	-20.8365	2.02294e-96	4.46469e-94	-5.07206	3147.46	2.99893	OAS2	protein_coding
ENSG00000182393.2	179.819	-10.006	1.18701	-8.42957	3.46951e-17	1.64244e-15	-2.20523	359.258	0.37994	IFNL1	protein_coding
ENSG00000157601.9	17226.4	-9.87364	0.139566	-70.7452	0	0	-7.70632	34416	36.8466	MX1	protein_coding
ENSG00000126709.10	18879.6	-9.82967	0.166075	-59.1882	0	0	-5.99165	37717.1	42.2451	IFI6	protein_coding
ENSG00000134321.7	413.389	-9.73959	0.838928	-11.6096	3.68487e-31	3.30666e-29	-3.28101	825.796	0.983296	RSAD2	protein_coding
ENSG00000161570.4	1089.15	-9.72283	0.515071	-18.8767	1.77415e-79	3.44945e-77	-4.49833	2175.75	2.56053	CCL5	protein_coding
ENSG00000225886.1	58.9302	-9.3633	1.19964	-7.8051	5.94531e-15	2.30366e-13	-1.14659	117.86	0	RP11-288L9.4	antisense
ENSG00000154451.10	54.9334	-9.25902	1.20002	-7.71573	1.20292e-14	4.44481e-13	-1.1128	109.867	0	GBP5	protein_coding
ENSG00000185885.11	86.9375	-8.95784	1.19162	-7.51737	5.58891e-14	1.95876e-12	-1.55488	173.544	0.330904	IFITM1	protein_coding
ENSG00000133106.10	158.597	-8.93886	1.03058	-8.67365	4.18483e-18	2.10946e-16	-2.0953	316.484	0.710844	EPSTI1	protein_coding
ENSG00000133321.6	713.398	-8.64933	0.441503	-19.5907	1.85711e-85	3.74447e-83	-4.00039	1422.98	3.81726	RARRES3	protein_coding
ENSG00000145649.7	32.3998	-8.49646	1.2151	-6.99243	2.70175e-12	7.90769e-11	-0.726775	64.7995	0	GZMA	protein_coding
ENSG00000162654.8	31.8046	-8.47051	1.21417	-6.9764	3.02846e-12	8.81654e-11	-0.733274	63.6092	0	GBP4	protein_coding
ENSG00000129277.9	220.46	-8.41568	0.731336	-11.5073	1.21245e-30	1.04771e-28	-2.57394	439.655	1.26516	CCL4	protein_coding
ENSG00000115267.5	2360.97	-8.37873	0.22404	-37.3984	4.14752e-306	2.9451e-303	-5.37534	4708.32	13.6171	IFIH1	protein_coding
ENSG00000169248.8	209.77	-8.34641	0.732237	-11.3985	4.25293e-30	3.61765e-28	-2.51441	418.391	1.14826	CXCL11	protein_coding
ENSG00000100342.16	95.6401	-8.2092	1.03435	-7.93659	2.07818e-15	8.57093e-14	-1.64557	190.618	0.661808	APOL1	protein_coding
ENSG00000111331.8	7732.06	-8.18882	0.118284	-69.2303	0	0	-6.55803	15410.4	53.6806	OAS3	protein_coding
ENSG00000101298.9	49.0432	-8.12896	1.20254	-6.7598	1.38178e-11	3.73631e-10	-1.0133	97.8139	0.272452	SNPH	protein_coding
ENSG00000089127.8	2522.18	-8.09807	0.198188	-40.8605	0	0	-5.40249	5026.02	18.3413	OAS1	protein_coding
ENSG00000006075.11	47.0575	-8.06712	1.20573	-6.69068	2.22141e-11	5.89652e-10	-0.939714	93.7841	0.330904	CCL3	protein_coding
ENSG00000221866.5	20.6384	-7.84589	1.2387	-6.33396	2.38941e-10	5.73879e-09	-0.474978	41.2767	0	PLXNA4	protein_coding
ENSG00000205413.3	288.593	-7.62912	0.492142	-15.5019	3.36968e-54	4.82751e-52	-2.88949	574.169	3.01776	SAMD9	protein_coding
ENSG00000168394.9	284.873	-7.61191	0.49448	-15.3938	1.80169e-53	2.51497e-51	-2.78374	566.854	2.89144	TAP1	protein_coding
ENSG00000142089.11	4512.81	-7.60728	0.128644	-59.1345	0	0	-5.86443	8979.04	46.5751	IFITM3	protein_coding
ENSG00000137965.6	564.137	-7.51851	0.340016	-22.1122	2.41206e-108	5.96876e-106	-3.71337	1122.02	6.24951	IFI44	protein_coding
ENSG00000183709.7	16.341	-7.50954	1.24829	-6.01587	1.78918e-09	3.82974e-08	-0.404747	32.6819	0	IFNL2	protein_coding
ENSG00000135114.8	1056.54	-7.31315	0.233967	-31.2573	1.77943e-214	7.08819e-212	-4.39728	2099.66	13.4258	OASL	protein_coding
ENSG00000204264.4	14.1423	-7.30076	1.25937	-5.79715	6.74508e-09	1.34836e-07	-0.352868	28.2847	0	PSMB8	protein_coding
ENSG00000205020.7	14.1263	-7.29946	1.26504	-5.77015	7.92e-09	1.56977e-07	-0.337171	28.2525	0	CCL4L1	protein_coding
ENSG00000241106.2	13.9227	-7.27935	1.26829	-5.73951	9.49502e-09	1.8706e-07	-0.327584	27.8453	0	HLA-DOB	protein_coding
ENSG00000178033.5	13.6481	-7.24904	1.26507	-5.73013	1.00351e-08	1.96514e-07	-0.333819	27.2963	0	FAM26E	protein_coding
ENSG00000112139.10	13.4674	-7.23012	1.26568	-5.71242	1.11383e-08	2.16046e-07	-0.331046	26.9348	0	MDGA1	protein_coding
ENSG00000137628.12	2383.15	-7.21629	0.151982	-47.4813	0	0	-5.25549	4734.69	31.6097	DDX60	protein_coding
ENSG00000185745.8	5162.99	-7.02891	0.204518	-34.3681	7.55146e-259	4.11101e-256	-2.68742	10247.5	78.5166	IFIT1	protein_coding
ENSG00000119922.7	1359.98	-6.96944	0.191408	-36.4114	2.80926e-290	1.76465e-287	-4.40272	2698.76	21.1922	IFIT2	protein_coding
ENSG00000105642.11	11.0303	-6.94341	1.28298	-5.41193	6.23477e-08	NA	-0.276969	22.0605	0	KCNN1	protein_coding
ENSG00000140853.11	58.1435	-6.89837	0.861279	-8.00945	1.15223e-15	4.8252e-14	-1.14697	115.294	0.992712	NLRC5	protein_coding
ENSG00000197110.4	9.86282	-6.78663	1.29822	-5.22766	1.71669e-07	NA	-0.244587	19.7256	0	IFNL3	protein_coding
ENSG00000128422.11	35.5526	-6.7658	1.05905	-6.38857	1.67446e-10	4.06349e-09	-0.751741	70.3943	0.710844	KRT17	protein_coding
ENSG00000134326.7	226.622	-6.74122	0.416516	-16.1848	6.4555e-59	9.94634e-57	-2.55638	448.804	4.43944	CMPK2	protein_coding
ENSG00000228318.1	9.1587	-6.66998	1.31298	-5.08003	3.77383e-07	NA	-0.219832	18.3174	0	AP001610.5	antisense
ENSG00000187608.5	10285.2	-6.60543	0.07222	-91.4627	0	0	-5.82752	20360.3	210.089	ISG15	protein_coding
ENSG00000119917.9	1488.98	-6.60493	0.159653	-41.3704	0	0	-4.59344	2947.31	30.6471	IFIT3	protein_coding
ENSG00000225963.3	8.56073	-6.57501	1.31005	-5.01892	5.19627e-07	NA	-0.219499	17.1215	0	AC009950.2	antisense
ENSG00000169245.4	716.896	-6.48636	0.224027	-28.9535	2.53774e-184	8.81837e-182	-3.65841	1417.54	16.2504	CXCL10	protein_coding
ENSG00000171855.5	7.84687	-6.45052	1.32288	-4.87613	1.08188e-06	NA	-0.200559	15.6937	0	IFNB1	protein_coding
ENSG00000234575.1	7.788	-6.43568	1.33637	-4.8158	1.46609e-06	NA	-0.187211	15.576	0	CTSLP8	pseudogene
ENSG00000136514.2	14.71	-6.37805	1.25753	-5.07191	3.93848e-07	5.80012e-06	-0.353465	29.089	0.330904	RTP4	protein_coding
ENSG00000143171.8	7.41532	-6.3659	1.33952	-4.75238	2.0104e-06	NA	-0.182185	14.8306	0	RXRG	protein_coding
ENSG00000240065.3	26.8713	-6.36508	1.07243	-5.9352	2.93489e-09	6.08283e-08	-0.59671	53.0902	0.652392	PSMB9	protein_coding
ENSG00000269640.1	39.6816	-6.35658	0.880816	-7.21669	5.32679e-13	1.66343e-11	-0.815854	78.5459	0.817356	CTD-2521M24.9	lincRNA
ENSG00000197262.8	5.83258	-6.02118	1.38374	-4.35137	1.35288e-05	NA	-0.142526	11.6652	0	CCL4L2	protein_coding
ENSG00000108679.8	1755.9	-5.94715	0.122989	-48.3552	0	0	-4.50902	3455.66	56.1336	LGALS3BP	protein_coding
ENSG00000136244.7	10.8517	-5.94398	1.29004	-4.6076	4.07334e-06	NA	-0.25655	21.4309	0.272452	IL6	protein_coding
ENSG00000144596.7	10.9106	-5.94221	1.28004	-4.6422	3.44724e-06	NA	-0.272582	21.4902	0.330904	GRIP2	processed_transcript
ENSG00000138642.10	956.588	-5.9305	0.159569	-37.1658	2.43515e-302	1.59083e-299	-4.05917	1882.54	30.6358	HERC6	protein_coding
ENSG00000177409.7	5.44003	-5.92309	1.3761	-4.30424	1.67557e-05	NA	-0.144087	10.8801	0	SAMD9L	protein_coding
ENSG00000023171.10	5.39245	-5.91324	1.38005	-4.28481	1.82892e-05	NA	-0.141774	10.7849	0	GRAMD1B	protein_coding
ENSG00000108342.8	4.96571	-5.78925	1.39726	-4.14329	3.42359e-05	NA	-0.13008	9.93142	0	CSF3	protein_coding
ENSG00000173114.8	34.4959	-5.7135	0.774086	-7.38096	1.57155e-13	5.2062e-12	-0.753843	67.6775	1.3142	LRRN3	protein_coding
ENSG00000233884.1	4.62354	-5.68621	1.4164	-4.01455	5.95583e-05	NA	-0.11967	9.24708	0	XXyac-YM21GA2.3	antisense
ENSG00000205021.9	22.9681	-5.53493	0.903056	-6.12911	8.83739e-10	1.97445e-08	-0.517294	44.9038	1.03233	CCL3L1	protein_coding
ENSG00000135899.12	395.022	-5.52855	0.220053	-25.1237	2.74137e-139	8.14037e-137	-3.04324	773.194	16.8508	SP110	protein_coding
ENSG00000272666.1	3.74422	-5.38386	1.46142	-3.684	0.000229604	NA	-0.0988762	7.48844	0	CTA-384D8.35	lincRNA
ENSG00000249463.1	3.73659	-5.38163	1.47644	-3.645	0.000267391	NA	-0.0948836	7.47318	0	RP11-1E22.1	lincRNA
ENSG00000225964.1	3.56932	-5.31524	1.47189	-3.61117	0.000304824	NA	-0.094869	7.13864	0	AC017076.5	antisense
ENSG00000117226.7	65.7504	-5.31313	0.502177	-10.5802	3.68179e-26	2.73323e-24	-1.18674	128.22	3.28079	GBP3	protein_coding
ENSG00000251598.1	3.23377	-5.17241	1.50245	-3.44266	0.000576027	NA	-0.0853869	6.46754	0	RP11-789C2.1	lincRNA
ENSG00000120217.9	40.0899	-5.10334	0.607255	-8.40395	4.31696e-17	2.00297e-15	-0.806188	77.8334	2.34653	CD274	protein_coding
ENSG00000117228.9	119.118	-5.10194	0.355695	-14.3436	1.16882e-46	1.53944e-44	-1.6739	231.617	6.61906	GBP1	protein_coding
ENSG00000007171.12	17.2952	-5.0971	0.921982	-5.52841	3.23137e-08	5.79306e-07	-0.394883	33.4995	1.09078	NOS2	protein_coding
ENSG00000010030.9	3.0665	-5.09539	1.5161	-3.36084	0.000777055	NA	-0.081426	6.133	0	ETV7	protein_coding
ENSG00000128284.15	3.02655	-5.08057	1.52382	-3.33409	0.000855778	NA	-0.0797926	6.05311	0	APOL3	protein_coding
ENSG00000108771.8	177.875	-4.98142	0.282012	-17.6638	7.9641e-70	1.38372e-67	-2.08077	345.024	10.7266	DHX58	protein_coding
ENSG00000163121.5	95.8006	-4.9294	0.379057	-13.0044	1.15556e-38	1.34804e-36	-1.44632	185.702	5.8988	NEURL3	pseudogene
ENSG00000228682.2	2.71951	-4.92303	1.56872	-3.13824	0.00169963	NA	-0.0701235	5.43902	0	RP11-439L8.3	lincRNA
ENSG00000268510.1	2.7167	-4.92166	1.565	-3.14484	0.00166176	NA	-0.0706644	5.4334	0	IFNL3P1	pseudogene
ENSG00000134470.15	2.70907	-4.91857	1.55285	-3.16744	0.00153787	NA	-0.0724971	5.41814	0	IL15RA	protein_coding
ENSG00000248713.1	2.66912	-4.90174	1.56661	-3.12888	0.00175476	NA	-0.070226	5.33825	0	RP11-766F14.2	protein_coding
ENSG00000166396.8	2.53417	-4.82295	1.57741	-3.05751	0.00223183	NA	-0.0676235	5.06834	0	SERPINB7	protein_coding
ENSG00000188596.5	32.9791	-4.81811	0.619669	-7.7753	7.52672e-15	2.85875e-13	-0.682756	63.6702	2.28808	C12orf55	protein_coding
ENSG00000153253.11	323.684	-4.79701	0.198227	-24.1996	2.24607e-129	6.32463e-127	-2.70349	625.077	22.2924	SCN3A	protein_coding
ENSG00000221963.5	2112.32	-4.75362	0.0824926	-57.6248	0	0	-4.05028	4072.22	152.417	APOL6	protein_coding
ENSG00000228488.1	2.25282	-4.64572	1.64944	-2.81655	0.00485429	NA	-0.0569236	4.50565	0	AC092168.4	lincRNA
ENSG00000249746.1	2.22432	-4.63081	1.63449	-2.83318	0.00460868	NA	-0.0583717	4.44864	0	RP11-254I22.3	lincRNA
ENSG00000256515.3	2.07411	-4.52729	1.68557	-2.68591	0.00723317	NA	-0.0523197	4.14822	0	CCL3L3	protein_coding
ENSG00000186038.5	2.02754	-4.50104	1.67717	-2.68371	0.00728094	NA	-0.0528797	4.05508	0	HTR3E	protein_coding
ENSG00000125726.6	2.00184	-4.48671	1.67527	-2.6782	0.00740188	NA	-0.0529462	4.00369	0	CD70	protein_coding
ENSG00000230234.1	7.43369	-4.48068	1.187	-3.77479	0.00016014	NA	-0.1826	14.264	0.603356	RP1-276N6.2	lincRNA
ENSG00000138755.5	48.187	-4.47136	0.47304	-9.4524	3.31162e-21	1.99577e-19	-0.880516	92.3154	4.05853	CXCL9	protein_coding
ENSG00000079263.14	3.97795	-4.43492	1.4451	-3.06895	0.00214815	NA	-0.0956723	7.57596	0.37994	SP140	protein_coding
ENSG00000049249.4	35.9521	-4.41835	0.535466	-8.2514	1.56554e-16	7.00503e-15	-0.722714	68.7309	3.1733	TNFRSF9	protein_coding
ENSG00000187908.11	1.91728	-4.41181	1.74618	-2.52655	0.011519	NA	-0.0464355	3.83455	0	DMBT1	protein_coding
ENSG00000179388.8	1.90302	-4.40254	1.7068	-2.57942	0.0098967	NA	-0.0493787	3.80605	0	EGR3	protein_coding
ENSG00000259308.3	1.88114	-4.38933	1.70157	-2.57958	0.00989211	NA	-0.0497079	3.76229	0	RP11-382A20.1	pseudogene
ENSG00000108370.11	1.86689	-4.38063	1.69851	-2.5791	0.00990583	NA	-0.0498946	3.73378	0	RGS9	protein_coding
ENSG00000077264.10	6.77051	-4.36922	1.22857	-3.55634	0.000376061	NA	-0.154156	12.9961	0.544904	PAK3	protein_coding
ENSG00000164308.12	44.7716	-4.35156	0.472514	-9.20939	3.27992e-20	1.873e-18	-0.853643	85.3866	4.1566	ERAP2	protein_coding
ENSG00000161896.6	3.71272	-4.33857	1.47298	-2.94544	0.00322492	NA	-0.0865431	7.0455	0.37994	IP6K3	protein_coding
ENSG00000165949.8	270.131	-4.30748	0.197455	-21.815	1.67067e-105	4.01256e-103	-2.31718	514.711	25.5514	IFI27	protein_coding
ENSG00000226979.4	9.87577	-4.29357	0.99317	-4.3231	1.53853e-05	NA	-0.226659	18.8267	0.924844	LTA	protein_coding
ENSG00000264442.1	3.57777	-4.27909	1.48155	-2.88826	0.00387378	NA	-0.0833324	6.77559	0.37994	RN7SL119P	misc_RNA
ENSG00000173193.9	6662.65	-4.26488	0.0525692	-81.1289	0	0	-3.96143	12665.4	659.863	PARP14	protein_coding
ENSG00000047365.7	1.7205	-4.25895	1.76764	-2.4094	0.015979	NA	-0.0437769	3.44099	0	ARAP2	protein_coding
ENSG00000172689.1	1.7205	-4.25895	1.76764	-2.4094	0.015979	NA	-0.0437769	3.44099	0	MS4A10	protein_coding
ENSG00000163565.14	1.71006	-4.25167	1.74044	-2.44286	0.0145712	NA	-0.0455662	3.42012	0	IFI16	protein_coding
ENSG00000257452.1	1.70624	-4.24921	1.74103	-2.44063	0.0146616	NA	-0.0455101	3.41249	0	RP1-71H24.1	antisense
ENSG00000169554.12	31.985	-4.2347	0.546492	-7.74888	9.27066e-15	3.48066e-13	-0.634298	60.7289	3.24117	ZEB2	protein_coding
ENSG00000244468.1	1.65867	-4.21161	3.33401	-1.26323	0.206507	NA	-0.00994206	3.31733	0	RP11-206M11.7	antisense
ENSG00000138496.12	4402.58	-4.20188	0.0588921	-71.3488	0	0	-3.83641	8352.17	452.984	PARP9	protein_coding
ENSG00000136999.4	6.2862	-4.19748	1.25449	-3.34596	0.000819994	NA	-0.128088	11.9106	0.661808	NOV	protein_coding
ENSG00000227053.1	1.6406	-4.19648	3.3442	-1.25485	0.209532	NA	-0.00987128	3.2812	0	RP11-395B7.4	antisense
ENSG00000234745.5	98.1973	-4.16202	0.307341	-13.542	8.83054e-42	1.09258e-39	-1.4247	185.685	10.7097	HLA-B	protein_coding
ENSG00000256898.1	1.60462	-4.16023	3.88937	-1.06964	0.284782	NA	-0.00715195	3.20923	0	RP11-707G14.8	pseudogene
ENSG00000204261.4	1.58936	-4.14628	3.39053	-1.2229	0.221368	NA	-0.00956258	3.17871	0	TAPSAR1	lincRNA
ENSG00000138646.4	2106.46	-4.13372	0.0774631	-53.3637	0	0	-3.5596	3985.63	227.284	HERC5	protein_coding
ENSG00000110446.5	29.6119	-4.13108	0.550262	-7.50748	6.02752e-14	2.0945e-12	-0.606932	56.0996	3.12427	SLC15A3	protein_coding
ENSG00000101938.10	1.55704	-4.11296	1.80796	-2.27491	0.0229111	NA	-0.0402123	3.11408	0	CHRDL1	protein_coding
ENSG00000188257.6	1.5456	-4.10473	1.8102	-2.26756	0.0233562	NA	-0.0400417	3.09119	0	PLA2G2A	protein_coding
ENSG00000178685.9	320.347	-4.098	0.17059	-24.0226	1.61629e-127	4.47411e-125	-2.45676	605.591	35.1025	PARP10	protein_coding
ENSG00000176136.4	1.53516	-4.09678	1.7991	-2.27713	0.0227783	NA	-0.0406251	3.07032	0	MC5R	protein_coding
ENSG00000136297.10	1.53134	-4.09402	1.79152	-2.28523	0.0222996	NA	-0.0410477	3.06269	0	MMD2	protein_coding
ENSG00000196326.6	1.50565	-4.07484	1.83081	-2.2257	0.0260344	NA	-0.0387544	3.0113	0	AKR1CL1	protein_coding
ENSG00000270690.1	1.50565	-4.07484	1.83081	-2.2257	0.0260344	NA	-0.0387544	3.0113	0	RP11-349G13.3	pseudogene
ENSG00000227262.3	3.00976	-4.0423	1.5208	-2.65801	0.00786025	NA	-0.0726977	5.74707	0.272452	HCG4B	pseudogene
ENSG00000128710.5	5.29517	-4.0095	1.32059	-3.03616	0.00239616	NA	-0.105041	10.0454	0.544904	HOXD10	protein_coding
ENSG00000258702.1	2.92138	-3.98817	1.54999	-2.57303	0.0100813	NA	-0.0670248	5.57031	0.272452	RP11-433J8.1	lincRNA
ENSG00000225969.1	1.42209	-3.98534	3.51765	-1.13296	0.257233	NA	-0.00878333	2.84417	0	LINC00035	antisense
ENSG00000214107.3	1.42209	-3.98534	3.51765	-1.13296	0.257233	NA	-0.00878333	2.84417	0	MAGEB1	protein_coding
ENSG00000069188.12	1.40783	-3.97171	3.80101	-1.04491	0.296065	NA	-0.00745847	2.81567	0	SDK2	protein_coding
ENSG00000236267.1	1.41446	-3.97003	1.97292	-2.01226	0.0441922	NA	-0.0316489	2.82891	0	AP006216.5	antisense
ENSG00000271329.1	1.41064	-3.96693	1.97903	-2.00448	0.0450182	NA	-0.0314049	2.82129	0	RP5-891H21.5	pseudogene
ENSG00000213264.3	1.39639	-3.95339	1.87549	-2.10792	0.0350379	NA	-0.0356604	2.79278	0	NIP7P2	pseudogene
ENSG00000100365.10	1.38495	-3.94458	1.92546	-2.04864	0.0404972	NA	-0.0334334	2.76989	0	NCF4	protein_coding
ENSG00000229190.1	1.37832	-3.93824	1.86199	-2.11507	0.0344236	NA	-0.0362133	2.75665	0	RP11-390B4.3	antisense
ENSG00000223811.1	1.3707	-3.93209	1.86391	-2.1096	0.0348931	NA	-0.0360926	2.74139	0	RP11-437J19.1	lincRNA
ENSG00000154133.10	1.3707	-3.93209	1.86391	-2.1096	0.0348931	NA	-0.0360926	2.74139	0	ROBO4	protein_coding
ENSG00000232810.3	5.02332	-3.9262	1.27246	-3.08551	0.00203203	NA	-0.118841	9.50173	0.544904	TNF	protein_coding
ENSG00000225308.2	1.36026	-3.92323	1.88466	-2.08167	0.0373727	NA	-0.0350959	2.72052	0	ASS1P11	pseudogene
ENSG00000091879.9	25.801	-3.91549	0.559663	-6.99615	2.63087e-12	7.72794e-11	-0.537642	48.4288	3.1733	ANGPT2	protein_coding
ENSG00000266643.1	1.34219	-3.90749	1.99519	-1.95846	0.0501766	NA	-0.0305764	2.68438	0	MIR3677	miRNA
ENSG00000185087.7	1.33456	-3.90176	1.87322	-2.08292	0.0372587	NA	-0.0355094	2.66912	0	FAM169B	protein_coding
ENSG00000164530.9	1.32693	-3.89427	2.00023	-1.94691	0.0515453	NA	-0.0303462	2.65387	0	PI16	protein_coding
ENSG00000244621.1	1.30887	-3.87803	2.01136	-1.92806	0.0538473	NA	-0.0298929	2.61773	0	RPS17P11	pseudogene
ENSG00000204060.4	1.24719	-3.79585	3.72679	-1.01853	0.308426	NA	-0.00771815	2.49437	0	FOXO6	protein_coding
ENSG00000225796.2	2.54689	-3.78324	1.62276	-2.33135	0.0197347	NA	-0.0549279	4.82133	0.272452	MTND4P23	pseudogene
ENSG00000230225.1	1.23956	-3.77904	2.05102	-1.84252	0.0653998	NA	-0.0280451	2.47911	0	MTND5P14	pseudogene
ENSG00000158458.15	2.53163	-3.7757	1.5642	-2.41382	0.0157864	NA	-0.0616732	4.79081	0.272452	NRG2	protein_coding
ENSG00000270030.1	1.22912	-3.76933	2.10528	-1.79042	0.073387	NA	-0.0263972	2.45824	0	RP11-326C3.13	lincRNA
ENSG00000255521.1	2.54661	-3.76906	1.56864	-2.40276	0.0162721	NA	-0.0601867	4.76231	0.330904	RP4-607I7.1	antisense
ENSG00000229677.1	2.53898	-3.76563	1.56209	-2.41064	0.0159247	NA	-0.0609781	4.74705	0.330904	RP11-383F6.1	pseudogene
ENSG00000078081.3	48.9202	-3.76295	0.397429	-9.46825	2.84566e-21	1.72131e-19	-0.858319	91.2798	6.56061	LAMP3	protein_coding
ENSG00000111863.8	2.54543	-3.75725	1.56313	-2.40367	0.0162315	NA	-0.0601175	4.71092	0.37994	ADTRP	protein_coding
ENSG00000154025.11	1.21386	-3.75331	1.95535	-1.91952	0.0549192	NA	-0.0311834	2.42772	0	SLC5A10	protein_coding
ENSG00000234147.1	1.19961	-3.73951	1.93266	-1.93491	0.0530016	NA	-0.0319716	2.39922	0	RP3-460G2.2	lincRNA
ENSG00000129990.10	1.19961	-3.73951	1.93266	-1.93491	0.0530016	NA	-0.0319716	2.39922	0	SYT5	protein_coding
ENSG00000173432.6	61.6821	-3.73626	0.353851	-10.5588	4.62353e-26	3.41681e-24	-0.999712	114.945	8.41971	SAA1	protein_coding
ENSG00000228569.1	1.1958	-3.736	1.93392	-1.93182	0.0533811	NA	-0.0319078	2.39159	0	AC073133.2	lincRNA
ENSG00000238113.2	1.1958	-3.736	1.93392	-1.93182	0.0533811	NA	-0.0319078	2.39159	0	RP11-262H14.1	lincRNA
ENSG00000078098.9	1.19198	-3.73253	1.96268	-1.90175	0.0572041	NA	-0.0308274	2.38396	0	FAP	protein_coding
ENSG00000253417.1	1.17391	-3.71511	1.96037	-1.89511	0.0580777	NA	-0.0308366	2.34783	0	RP11-109J4.1	lincRNA
ENSG00000204525.10	395.408	-3.70487	0.146483	-25.2921	3.90481e-141	1.18099e-138	-2.4081	733.905	56.9123	HLA-C	protein_coding
ENSG00000173626.5	1.16348	-3.70386	2.08158	-1.77935	0.0751826	NA	-0.0268629	2.32695	0	TRAPPC3L	protein_coding
ENSG00000181804.10	1.15585	-3.69741	1.97538	-1.87175	0.0612417	NA	-0.030229	2.3117	0	SLC9A9	protein_coding
ENSG00000100968.9	1.15203	-3.69249	2.08655	-1.76966	0.0767832	NA	-0.0266818	2.30407	0	NFATC4	protein_coding
ENSG00000250011.1	1.1416	-3.68143	2.1051	-1.74882	0.0803228	NA	-0.0261196	2.28319	0	HMGB1P3	pseudogene
ENSG00000109511.6	1.13778	-3.67899	2.01427	-1.82646	0.0677804	NA	-0.0288448	2.27556	0	ANXA10	protein_coding
ENSG00000241912.1	2.3748	-3.67587	1.59147	-2.30974	0.0209028	NA	-0.056809	4.47714	0.272452	RP11-292E2.2	lincRNA
ENSG00000169876.9	2.36789	-3.65786	1.59	-2.30055	0.0214173	NA	-0.0559228	4.40488	0.330904	MUC17	protein_coding
ENSG00000232578.3	1.1159	-3.65412	2.15402	-1.69642	0.0898068	NA	-0.02473	2.2318	0	CTC-303L1.1	pseudogene
ENSG00000168016.9	151.175	-3.6267	0.220382	-16.4564	7.54958e-61	1.233e-58	-1.70468	279.403	22.9467	TRANK1	protein_coding
ENSG00000177989.9	95.4121	-3.60416	0.275616	-13.0767	4.47159e-39	5.29203e-37	-1.32331	176.299	14.5251	ODF3B	protein_coding
ENSG00000120645.7	6.19894	-3.5797	1.06526	-3.36041	0.000778278	NA	-0.140851	11.4636	0.93426	IQSEC3	protein_coding
ENSG00000225636.1	1.06847	-3.56365	2.18774	-1.62891	0.103331	NA	-0.0234775	2.13694	0	HNRNPA3P15	pseudogene
ENSG00000181381.9	1284.97	-3.56098	0.0795138	-44.7844	0	0	-3.04496	2369.3	200.645	DDX60L	protein_coding
ENSG00000170044.4	2.23294	-3.56089	1.62047	-2.19744	0.027989	NA	-0.0512657	4.13497	0.330904	ZPLD1	protein_coding
ENSG00000166111.5	2.22912	-3.55883	1.61362	-2.20549	0.0274194	NA	-0.0519112	4.12734	0.330904	SVOP	protein_coding
ENSG00000199851.1	1.05703	-3.55058	2.1595	-1.64416	0.100143	NA	-0.0241111	2.11406	0	U3	snoRNA
ENSG00000223621.1	1.05703	-3.55058	2.1595	-1.64416	0.100143	NA	-0.0241111	2.11406	0	AK4P4	pseudogene
ENSG00000172716.12	1.05703	-3.55058	2.1595	-1.64416	0.100143	NA	-0.0241111	2.11406	0	SLFN11	protein_coding
ENSG00000263526.1	1.05321	-3.54672	2.19561	-1.61537	0.106231	NA	-0.0232471	2.10643	0	MIR378G	miRNA
ENSG00000134871.13	1.04278	-3.53318	2.03933	-1.73252	0.0831808	NA	-0.0272569	2.08555	0	COL4A2	protein_coding
ENSG00000103569.5	1.04278	-3.53318	2.03933	-1.73252	0.0831808	NA	-0.0272569	2.08555	0	AQP9	protein_coding
ENSG00000271607.1	1.03896	-3.52911	2.04102	-1.72909	0.0837935	NA	-0.0271922	2.07792	0	RP3-418A9.3	pseudogene
ENSG00000237711.1	1.03896	-3.52911	2.04102	-1.72909	0.0837935	NA	-0.0271922	2.07792	0	RP11-39K24.13	pseudogene
ENSG00000239731.2	1.03896	-3.52911	2.04102	-1.72909	0.0837935	NA	-0.0271922	2.07792	0	RN7SL825P	misc_RNA
ENSG00000257675.1	1.03515	-3.5252	2.07053	-1.70256	0.0886513	NA	-0.0263378	2.0703	0	RP11-641A6.9	pseudogene
ENSG00000219404.2	1.02471	-3.51321	2.04741	-1.71593	0.0861755	NA	-0.0269464	2.04942	0	RP11-524C21.1	pseudogene
ENSG00000207185.1	1.02471	-3.51321	2.04741	-1.71593	0.0861755	NA	-0.0269464	2.04942	0	RNU6-1157P	snRNA
ENSG00000207021.1	1.02471	-3.51321	2.04741	-1.71593	0.0861755	NA	-0.0269464	2.04942	0	Y_RNA	misc_RNA
ENSG00000179954.10	2.1416	-3.51075	1.66364	-2.11028	0.0348338	NA	-0.0468533	3.9523	0.330904	SSC5D	protein_coding
ENSG00000224389.4	15.8391	-3.51066	0.660667	-5.31382	1.07352e-07	1.73937e-06	-0.330155	29.1666	2.5115	C4B	protein_coding
ENSG00000144130.7	1.0209	-3.50905	2.02946	-1.72906	0.0837991	NA	-0.0274547	2.04179	0	NT5DC4	protein_coding
ENSG00000201118.1	1.0209	-3.50905	2.02946	-1.72906	0.0837991	NA	-0.0274547	2.04179	0	Y_RNA	misc_RNA
ENSG00000251752.1	1.0209	-3.50905	2.02946	-1.72906	0.0837991	NA	-0.0274547	2.04179	0	RNU4-29P	snRNA
ENSG00000257057.1	1.01708	-3.50494	2.05092	-1.70895	0.0874594	NA	-0.0268156	2.03416	0	RP11-867G2.2	lincRNA
ENSG00000235077.1	1.00664	-3.49252	2.1775	-1.60392	0.108733	NA	-0.0235062	2.01329	0	AC073842.19	antisense
ENSG00000171246.5	32.0372	-3.48053	0.470886	-7.39144	1.45247e-13	4.8313e-12	-0.570476	58.5141	5.56044	NPTX1	protein_coding
ENSG00000104313.13	0.9952	-3.4794	2.18411	-1.59305	0.111149	NA	-0.023315	1.9904	0	EYA1	protein_coding
ENSG00000067066.12	723.292	-3.46956	0.104359	-33.2464	2.29967e-242	1.1737e-239	-2.69417	1325.57	121.012	SP100	protein_coding
ENSG00000272690.1	0.984762	-3.46671	2.19893	-1.57655	0.1149	NA	-0.0229405	1.96952	0	RP11-803B1.8	lincRNA
ENSG00000112499.8	0.980948	-3.46357	2.09654	-1.65204	0.0985263	NA	-0.0254183	1.9619	0	SLC22A2	protein_coding
ENSG00000251893.2	0.977134	-3.4578	2.20343	-1.56928	0.116582	NA	-0.022815	1.95427	0	SNORA70	snoRNA
ENSG00000163840.5	6448.01	-3.45752	0.048643	-71.0794	0	0	-3.24293	11817.8	1078.2	DTX3L	protein_coding
ENSG00000227484.1	0.962882	-3.43992	2.24667	-1.53112	0.12574	NA	-0.0218351	1.92576	0	XX-C283C717.1	antisense
ENSG00000260818.2	0.959067	-3.43535	2.24902	-1.52748	0.126641	NA	-0.0217744	1.91813	0	UNGP1	pseudogene
ENSG00000213926.3	0.959067	-3.43535	2.24902	-1.52748	0.126641	NA	-0.0217744	1.91813	0	MSRB1P1	pseudogene
ENSG00000237181.1	2.025	-3.43158	1.6505	-2.07911	0.037607	NA	-0.0476161	3.77754	0.272452	AC147651.4	antisense
ENSG00000203797.5	2.05041	-3.42935	1.64201	-2.08851	0.0367516	NA	-0.0474823	3.76992	0.330904	DDO	protein_coding
ENSG00000239880.1	2.02471	-3.41445	1.65563	-2.06233	0.0391764	NA	-0.0461872	3.71852	0.330904	RP11-420J11.1	pseudogene
ENSG00000241362.2	1.99549	-3.41443	1.66027	-2.05656	0.0397288	NA	-0.0466355	3.71852	0.272452	RPL36AP43	pseudogene
ENSG00000116701.10	81.2893	-3.41019	0.29329	-11.6274	2.9924e-31	2.7001e-29	-1.12319	149.011	13.568	NCF2	protein_coding
ENSG00000169436.12	0.941001	-3.40963	2.43312	-1.40134	0.161112	NA	-0.0183663	1.882	0	COL22A1	protein_coding
ENSG00000214711.5	1.98505	-3.40809	1.66122	-2.05155	0.040213	NA	-0.0464918	3.69765	0.272452	CAPN14	protein_coding
ENSG00000087085.9	178.044	-3.38665	0.193719	-17.4823	1.95442e-68	3.32495e-66	-1.77357	325.277	30.8102	ACHE	protein_coding
ENSG00000229474.2	25.7166	-3.38365	0.507018	-6.67364	2.49543e-11	6.56286e-10	-0.493313	46.9456	4.4875	PATL2	protein_coding
ENSG00000230795.2	33.7829	-3.33947	0.436898	-7.64359	2.1124e-14	7.59906e-13	-0.621225	61.5595	6.00629	HLA-K	pseudogene
ENSG00000254017.1	3.58566	-3.33418	1.33574	-2.49613	0.0125555	NA	-0.0807782	6.51893	0.652392	IGHEP2	IG_C_pseudogene
ENSG00000178809.7	1.88242	-3.31326	1.71219	-1.9351	0.0529781	NA	-0.0414806	3.49238	0.272452	TRIM73	protein_coding
ENSG00000137745.7	1.90783	-3.3109	1.71461	-1.93099	0.053484	NA	-0.0404883	3.48475	0.330904	MMP13	protein_coding
ENSG00000200953.1	0.893572	-3.3066	2.48026	-1.33317	0.182477	NA	-0.0173377	1.78714	0	Y_RNA	misc_RNA
ENSG00000254503.1	1.86435	-3.30121	1.6882	-1.95546	0.0505293	NA	-0.0430118	3.45625	0.272452	CTD-2521M24.4	pseudogene
ENSG00000214215.3	3.61489	-3.2999	1.32739	-2.48601	0.0129184	NA	-0.0797983	6.51893	0.710844	C12orf74	protein_coding
ENSG00000163235.11	5.26439	-3.29772	1.08825	-3.03031	0.00244305	NA	-0.118933	9.54549	0.983296	TGFA	protein_coding
ENSG00000182177.9	0.885943	-3.29398	2.28081	-1.44421	0.148679	NA	-0.0205903	1.77189	0	ASB18	protein_coding
ENSG00000245651.2	0.885943	-3.29398	2.28081	-1.44421	0.148679	NA	-0.0205903	1.77189	0	RP11-620J15.2	lincRNA
ENSG00000259062.1	1.90003	-3.2895	1.67342	-1.96574	0.049329	NA	-0.0425248	3.42012	0.37994	ACTN1-AS1	antisense
ENSG00000237921.2	0.882129	-3.28898	2.28351	-1.44032	0.149778	NA	-0.0205269	1.76426	0	AC004543.2	lincRNA
ENSG00000168685.10	15.5538	-3.2819	0.634611	-5.17152	2.32199e-07	3.58777e-06	-0.321187	28.2068	2.90085	IL7R	protein_coding
ENSG00000232892.1	0.8745	-3.28044	2.49621	-1.31416	0.188791	NA	-0.0170603	1.749	0	RP11-267N12.1	antisense
ENSG00000228792.2	0.8745	-3.28044	2.49621	-1.31416	0.188791	NA	-0.0170603	1.749	0	RP11-354K1.2	lincRNA
ENSG00000253799.1	0.8745	-3.28044	2.49621	-1.31416	0.188791	NA	-0.0170603	1.749	0	LINC01030	lincRNA
ENSG00000237337.1	0.871691	-3.27484	2.32073	-1.41113	0.158207	NA	-0.0198151	1.74338	0	RP11-567C20.2	antisense
ENSG00000115607.5	0.871691	-3.27484	2.32073	-1.41113	0.158207	NA	-0.0198151	1.74338	0	IL18RAP	protein_coding
ENSG00000241358.1	0.871691	-3.27484	2.32073	-1.41113	0.158207	NA	-0.0198151	1.74338	0	RP11-758I14.3	pseudogene
ENSG00000270302.1	0.871691	-3.27484	2.32073	-1.41113	0.158207	NA	-0.0198151	1.74338	0	RP11-461L13.4	lincRNA
ENSG00000160932.6	0.871691	-3.27484	2.32073	-1.41113	0.158207	NA	-0.0198151	1.74338	0	LY6E	protein_coding
ENSG00000148344.10	0.871691	-3.27484	2.32073	-1.41113	0.158207	NA	-0.0198151	1.74338	0	PTGES	protein_coding
ENSG00000238193.1	0.871691	-3.27484	2.32073	-1.41113	0.158207	NA	-0.0198151	1.74338	0	RP11-555H23.1	pseudogene
ENSG00000187688.10	0.867877	-3.26867	2.17777	-1.50092	0.133375	NA	-0.022583	1.73575	0	TRPV2	protein_coding
ENSG00000253102.1	0.867877	-3.26867	2.17777	-1.50092	0.133375	NA	-0.022583	1.73575	0	RP1-117B12.4	antisense
ENSG00000200924.1	0.864062	-3.26363	2.16005	-1.5109	0.130813	NA	-0.0229527	1.72812	0	RNU6-1048P	snRNA
ENSG00000226674.4	0.864062	-3.26363	2.16005	-1.5109	0.130813	NA	-0.0229527	1.72812	0	TEX41	lincRNA
ENSG00000251111.2	0.864062	-3.26363	2.16005	-1.5109	0.130813	NA	-0.0229527	1.72812	0	FCF1P8	pseudogene
ENSG00000105409.11	0.864062	-3.26363	2.16005	-1.5109	0.130813	NA	-0.0229527	1.72812	0	ATP1A3	protein_coding
ENSG00000188158.10	0.864062	-3.26363	2.16005	-1.5109	0.130813	NA	-0.0229527	1.72812	0	NHS	protein_coding
ENSG00000000938.8	1.80252	-3.26128	1.69971	-1.91872	0.0550195	NA	-0.0418259	3.33259	0.272452	FGR	protein_coding
ENSG00000215867.4	0.860248	-3.25884	2.18259	-1.4931	0.13541	NA	-0.0224499	1.7205	0	KRT18P57	pseudogene
ENSG00000222224.1	0.860248	-3.25884	2.18259	-1.4931	0.13541	NA	-0.0224499	1.7205	0	Y_RNA	misc_RNA
ENSG00000199036.1	0.860248	-3.25884	2.18259	-1.4931	0.13541	NA	-0.0224499	1.7205	0	MIR219-1	miRNA
ENSG00000172673.6	0.860248	-3.25884	2.18259	-1.4931	0.13541	NA	-0.0224499	1.7205	0	THEMIS	protein_coding
ENSG00000257976.1	0.860248	-3.25884	2.18259	-1.4931	0.13541	NA	-0.0224499	1.7205	0	RP11-388G3.1	pseudogene
ENSG00000228819.1	0.860248	-3.25884	2.18259	-1.4931	0.13541	NA	-0.0224499	1.7205	0	RP1-305B16.3	pseudogene
ENSG00000260983.1	0.856433	-3.25432	2.33206	-1.39547	0.162874	NA	-0.0195672	1.71287	0	RP11-150D5.2	lincRNA
ENSG00000204669.5	1.84583	-3.25296	1.79218	-1.81508	0.0695111	NA	-0.0348056	3.31172	0.37994	C9orf57	protein_coding
ENSG00000134198.5	0.84981	-3.2447	2.30705	-1.40643	0.159597	NA	-0.0199816	1.69962	0	TSPAN2	protein_coding
ENSG00000164520.7	0.84981	-3.2447	2.30705	-1.40643	0.159597	NA	-0.0199816	1.69962	0	RAET1E	protein_coding
ENSG00000261669.1	0.84981	-3.2447	2.30705	-1.40643	0.159597	NA	-0.0199816	1.69962	0	CTD-2515A14.1	antisense
ENSG00000132465.6	0.845996	-3.23963	2.17154	-1.49186	0.135736	NA	-0.0226255	1.69199	0	IGJ	protein_coding
ENSG00000112041.8	0.845996	-3.23963	2.17154	-1.49186	0.135736	NA	-0.0226255	1.69199	0	TULP1	protein_coding
ENSG00000239468.2	0.845996	-3.23963	2.17154	-1.49186	0.135736	NA	-0.0226255	1.69199	0	RN7SL569P	misc_RNA
ENSG00000198851.5	0.845996	-3.23963	2.17154	-1.49186	0.135736	NA	-0.0226255	1.69199	0	CD3E	protein_coding
ENSG00000257095.1	0.845996	-3.23963	2.17154	-1.49186	0.135736	NA	-0.0226255	1.69199	0	RP11-364C11.2	antisense
ENSG00000205863.5	0.845996	-3.23963	2.17154	-1.49186	0.135736	NA	-0.0226255	1.69199	0	C1QTNF9B	protein_coding
ENSG00000261239.2	0.845996	-3.23963	2.17154	-1.49186	0.135736	NA	-0.0226255	1.69199	0	ANKRD26P1	pseudogene
ENSG00000262003.1	0.845996	-3.23963	2.17154	-1.49186	0.135736	NA	-0.0226255	1.69199	0	RP11-676J12.7	protein_coding
ENSG00000101203.12	0.845996	-3.23963	2.17154	-1.49186	0.135736	NA	-0.0226255	1.69199	0	COL20A1	protein_coding
ENSG00000232260.1	0.845996	-3.23963	2.17154	-1.49186	0.135736	NA	-0.0226255	1.69199	0	BTF3L4P1	pseudogene
ENSG00000181819.14	0.845996	-3.23963	2.17154	-1.49186	0.135736	NA	-0.0226255	1.69199	0	KCTD9P2	pseudogene
ENSG00000225183.1	0.842181	-3.23466	2.17403	-1.48786	0.136787	NA	-0.0225567	1.68436	0	RP4-758J24.4	pseudogene
ENSG00000174175.12	0.842181	-3.23466	2.17403	-1.48786	0.136787	NA	-0.0225567	1.68436	0	SELP	protein_coding
ENSG00000183023.14	0.842181	-3.23466	2.17403	-1.48786	0.136787	NA	-0.0225567	1.68436	0	SLC8A1	protein_coding
ENSG00000223249.1	0.842181	-3.23466	2.17403	-1.48786	0.136787	NA	-0.0225567	1.68436	0	Y_RNA	misc_RNA
ENSG00000234835.1	0.842181	-3.23466	2.17403	-1.48786	0.136787	NA	-0.0225567	1.68436	0	PHBP13	pseudogene
ENSG00000263015.1	0.842181	-3.23466	2.17403	-1.48786	0.136787	NA	-0.0225567	1.68436	0	RP5-1029F21.3	antisense
ENSG00000264453.1	0.842181	-3.23466	2.17403	-1.48786	0.136787	NA	-0.0225567	1.68436	0	AC003006.1	miRNA
ENSG00000140279.8	8.51904	-3.23204	0.858324	-3.76553	0.000166199	NA	-0.177489	15.3439	1.69414	DUOX2	protein_coding
ENSG00000248651.1	0.838367	-3.22914	2.31599	-1.39428	0.163233	NA	-0.0197846	1.67673	0	GCSHP1	pseudogene
ENSG00000226533.1	0.838367	-3.22914	2.31599	-1.39428	0.163233	NA	-0.0197846	1.67673	0	BTBD9-AS1	antisense
ENSG00000226122.1	0.838367	-3.22914	2.31599	-1.39428	0.163233	NA	-0.0197846	1.67673	0	AC018705.5	antisense
ENSG00000251127.2	0.838367	-3.22914	2.31599	-1.39428	0.163233	NA	-0.0197846	1.67673	0	RP11-280G9.1	lincRNA
ENSG00000169306.5	0.838367	-3.22914	2.31599	-1.39428	0.163233	NA	-0.0197846	1.67673	0	IL1RAPL1	protein_coding
ENSG00000237595.2	4.84559	-3.22538	1.12924	-2.85625	0.00428676	NA	-0.105927	8.81537	0.875808	RP11-112L6.3	lincRNA
ENSG00000156587.11	3746.34	-3.22321	0.0544127	-59.2363	0	0	-2.97786	6770.47	722.21	UBE2L6	protein_coding
ENSG00000134339.4	61.1366	-3.2179	0.342333	-9.39992	5.46049e-21	3.24294e-19	-0.815212	110.544	11.7288	SAA2	protein_coding
ENSG00000215237.5	0.827929	-3.21418	2.32417	-1.38294	0.166685	NA	-0.0196036	1.65586	0	RP11-54D18.2	pseudogene
ENSG00000262668.1	0.827929	-3.21418	2.32417	-1.38294	0.166685	NA	-0.0196036	1.65586	0	AJ003147.9	antisense
ENSG00000229044.1	0.824115	-3.20999	2.20643	-1.45483	0.145715	NA	-0.0218043	1.64823	0	RP11-266K22.2	antisense
ENSG00000232536.1	0.824115	-3.20999	2.20643	-1.45483	0.145715	NA	-0.0218043	1.64823	0	RP11-74C1.4	sense_intronic
ENSG00000272832.1	0.824115	-3.20999	2.20643	-1.45483	0.145715	NA	-0.0218043	1.64823	0	RP11-91K8.5	lincRNA
ENSG00000230990.1	0.824115	-3.20999	2.20643	-1.45483	0.145715	NA	-0.0218043	1.64823	0	RP4-734C18.1	lincRNA
ENSG00000143452.11	0.8203	-3.2036	2.3303	-1.37476	0.169205	NA	-0.0194724	1.6406	0	HORMAD1	protein_coding
ENSG00000229700.1	0.8203	-3.2036	2.3303	-1.37476	0.169205	NA	-0.0194724	1.6406	0	RP1-130G2.1	pseudogene
ENSG00000204642.9	0.8203	-3.2036	2.3303	-1.37476	0.169205	NA	-0.0194724	1.6406	0	HLA-F	protein_coding
ENSG00000168062.5	222.088	-3.19511	0.173876	-18.3758	2.05143e-75	3.72266e-73	-1.80301	400.007	44.1691	BATF2	protein_coding
ENSG00000249049.1	0.806048	-3.1826	2.37205	-1.34171	0.179691	NA	-0.0187268	1.6121	0	RP11-763F8.1	protein_coding
ENSG00000118971.3	0.806048	-3.1826	2.37205	-1.34171	0.179691	NA	-0.0187268	1.6121	0	CCND2	protein_coding
ENSG00000246115.3	0.806048	-3.1826	2.37205	-1.34171	0.179691	NA	-0.0187268	1.6121	0	RP11-561P12.2	pseudogene
ENSG00000203727.3	1.75745	-3.15804	1.74243	-1.81243	0.069919	NA	-0.0364253	3.13495	0.37994	SAMD5	protein_coding
ENSG00000259236.1	1.68182	-3.14245	1.74195	-1.80399	0.0712326	NA	-0.0377238	3.09119	0.272452	CTD-2611K5.5	pseudogene
ENSG00000236169.1	1.73557	-3.14236	1.73071	-1.81565	0.0694234	NA	-0.0369574	3.09119	0.37994	LINC00418	lincRNA
ENSG00000168878.12	1.68518	-3.10587	1.75246	-1.77229	0.0763457	NA	-0.0353924	2.99042	0.37994	SFTPB	protein_coding
ENSG00000188176.7	1.68137	-3.10339	1.73813	-1.78548	0.0741842	NA	-0.0361685	2.98279	0.37994	SMTNL2	protein_coding
ENSG00000224810.1	1.65685	-3.10331	1.74344	-1.77999	0.0750778	NA	-0.0364709	2.98279	0.330904	RP11-538D16.2	lincRNA
ENSG00000224875.2	5.8024	-3.09873	1.03088	-3.0059	0.00264798	NA	-0.116518	10.515	1.08981	AC083949.1	antisense
ENSG00000249448.1	1.67374	-3.09648	1.83188	-1.69033	0.0909652	NA	-0.0313694	2.96753	0.37994	RP11-474J18.1	pseudogene
ENSG00000259884.1	1.63497	-3.08665	1.77703	-1.73698	0.0823915	NA	-0.0345222	2.93903	0.330904	RP11-1100L3.8	lincRNA
ENSG00000261618.1	6.04602	-3.08398	0.976041	-3.15968	0.0015794	NA	-0.132278	10.8363	1.25575	RP11-79H23.3	lincRNA
ENSG00000168079.12	8.78423	-3.04974	0.821823	-3.71094	0.000206491	NA	-0.176779	15.7584	1.81007	SCARA5	protein_coding
ENSG00000129988.5	128.564	-3.02074	0.214903	-14.0563	7.04928e-45	9.13721e-43	-1.39873	229.052	28.0752	LBP	protein_coding
ENSG00000179133.7	2.8501	-3.00789	1.40502	-2.14082	0.0322889	NA	-0.0629248	5.09685	0.603356	C10orf67	protein_coding
ENSG00000023445.9	240.485	-3.00783	0.163463	-18.4007	1.2958e-75	2.40488e-73	-1.77123	427.238	53.7316	BIRC3	protein_coding
ENSG00000150361.7	76.392	-3.00109	0.280127	-10.7133	8.8131e-27	6.82159e-25	-1.01499	135.944	16.8404	KLHL1	protein_coding
ENSG00000255847.1	1.53262	-2.99037	1.79532	-1.66565	0.0957838	NA	-0.0332748	2.79278	0.272452	RP11-167N4.2	antisense
ENSG00000217075.1	1.57873	-2.98445	1.79543	-1.66224	0.0964638	NA	-0.0318223	2.77752	0.37994	AC007401.2	protein_coding
ENSG00000264078.1	0.714858	-2.98428	2.66972	-1.11782	0.263643	NA	-0.0142907	1.42972	0	RP11-73M7.9	antisense
ENSG00000236866.1	0.714858	-2.98428	2.66972	-1.11782	0.263643	NA	-0.0142907	1.42972	0	AL157902.3	antisense
ENSG00000127074.10	0.714858	-2.98428	2.66972	-1.11782	0.263643	NA	-0.0142907	1.42972	0	RGS13	protein_coding
ENSG00000206881.1	0.714858	-2.98428	2.66972	-1.11782	0.263643	NA	-0.0142907	1.42972	0	RNU6-190P	snRNA
ENSG00000254979.1	0.714858	-2.98428	2.66972	-1.11782	0.263643	NA	-0.0142907	1.42972	0	RP11-872D17.8	protein_coding
ENSG00000263456.1	0.714858	-2.98428	2.66972	-1.11782	0.263643	NA	-0.0142907	1.42972	0	MIR5189	miRNA
ENSG00000130589.12	5862.94	-2.98376	0.0435397	-68.5297	0	0	-2.83346	10408.7	1317.17	HELZ2	protein_coding
ENSG00000207146.1	1.52218	-2.983	1.90129	-1.56894	0.116662	NA	-0.0287889	2.77191	0.272452	Y_RNA	misc_RNA
ENSG00000213928.4	395.457	-2.98185	0.126333	-23.6031	3.58001e-123	9.43044e-121	-2.09599	702.413	88.5012	IRF9	protein_coding
ENSG00000134827.3	63.7354	-2.97694	0.300222	-9.91578	3.55467e-23	2.35996e-21	-0.9245	113.308	14.163	TCN1	protein_coding
ENSG00000264157.1	0.711043	-2.97578	2.47784	-1.20096	0.229767	NA	-0.0165348	1.42209	0	MIR3127	miRNA
ENSG00000123610.3	0.711043	-2.97578	2.47784	-1.20096	0.229767	NA	-0.0165348	1.42209	0	TNFAIP6	protein_coding
ENSG00000226933.1	0.711043	-2.97578	2.47784	-1.20096	0.229767	NA	-0.0165348	1.42209	0	NRBF2P2	pseudogene
ENSG00000152611.7	0.711043	-2.97578	2.47784	-1.20096	0.229767	NA	-0.0165348	1.42209	0	CAPSL	protein_coding
ENSG00000174595.4	0.711043	-2.97578	2.47784	-1.20096	0.229767	NA	-0.0165348	1.42209	0	KLF14	protein_coding
ENSG00000254273.1	0.711043	-2.97578	2.47784	-1.20096	0.229767	NA	-0.0165348	1.42209	0	RP11-181D18.4	pseudogene
ENSG00000272866.1	0.711043	-2.97578	2.47784	-1.20096	0.229767	NA	-0.0165348	1.42209	0	RP11-12D24.10	lincRNA
ENSG00000234640.1	0.711043	-2.97578	2.47784	-1.20096	0.229767	NA	-0.0165348	1.42209	0	RP11-264E18.1	lincRNA
ENSG00000255329.1	1.54378	-2.97568	1.77551	-1.67596	0.0937467	NA	-0.0332865	2.75665	0.330904	H2AFZP4	pseudogene
ENSG00000235899.1	1.51074	-2.97274	1.77582	-1.67402	0.0941274	NA	-0.034058	2.74902	0.272452	RP11-345L23.1	antisense
ENSG00000243650.2	5.69504	-2.97034	1.00139	-2.96622	0.00301481	NA	-0.117211	10.0853	1.30478	RN7SL834P	misc_RNA
ENSG00000236229.1	1.50692	-2.96986	1.78419	-1.66454	0.0960045	NA	-0.0336299	2.74139	0.272452	VEZF1P1	pseudogene
ENSG00000214283.4	0.707229	-2.96932	2.46054	-1.20678	0.227519	NA	-0.01675	1.41446	0	RP11-85F14.1	pseudogene
ENSG00000254067.1	0.707229	-2.96932	2.46054	-1.20678	0.227519	NA	-0.01675	1.41446	0	RP11-122L4.1	lincRNA
ENSG00000224222.1	0.707229	-2.96932	2.46054	-1.20678	0.227519	NA	-0.01675	1.41446	0	RP11-262I2.2	lincRNA
ENSG00000154930.10	0.707229	-2.96932	2.46054	-1.20678	0.227519	NA	-0.01675	1.41446	0	ACSS1	protein_coding
ENSG00000105675.4	6.85643	-2.96681	0.918596	-3.22972	0.00123911	NA	-0.137681	12.2431	1.46975	ATP4A	protein_coding
ENSG00000167779.3	1003.65	-2.96589	0.0905776	-32.7442	3.66683e-235	1.76137e-232	-2.42043	1780.81	226.48	IGFBP6	protein_coding
ENSG00000232994.1	0.703414	-2.96328	2.48583	-1.19207	0.233234	NA	-0.0164045	1.40683	0	RPL7P14	pseudogene
ENSG00000128610.7	0.703414	-2.96328	2.48583	-1.19207	0.233234	NA	-0.0164045	1.40683	0	FEZF1	protein_coding
ENSG00000239577.2	0.703414	-2.96328	2.48583	-1.19207	0.233234	NA	-0.0164045	1.40683	0	RN7SL388P	misc_RNA
ENSG00000236115.1	1.49648	-2.96132	1.80195	-1.6434	0.1003	NA	-0.0327275	2.72052	0.272452	RP11-62C3.6	antisense
ENSG00000267421.2	1.52571	-2.9613	1.79438	-1.65032	0.0988775	NA	-0.0322696	2.72052	0.330904	AC005498.3	lincRNA
ENSG00000188015.5	5.31002	-2.96063	1.058	-2.79834	0.00513662	NA	-0.103614	9.53023	1.08981	S100A3	protein_coding
ENSG00000148346.7	14.3785	-2.95957	0.656285	-4.50958	6.49571e-06	7.44476e-05	-0.248502	25.4084	3.34866	LCN2	protein_coding
ENSG00000255909.1	1.5219	-2.95832	1.77146	-1.66999	0.0949211	NA	-0.0333322	2.71289	0.330904	RP11-841C19.3	pseudogene
ENSG00000225155.3	1.49267	-2.95832	1.77887	-1.66303	0.0963062	NA	-0.033786	2.71289	0.272452	TOMM22P5	pseudogene
ENSG00000168398.5	1.49267	-2.95832	1.77887	-1.66303	0.0963062	NA	-0.033786	2.71289	0.272452	BDKRB2	protein_coding
ENSG00000016490.11	0.6996	-2.95829	2.68835	-1.10041	0.271153	NA	-0.0140547	1.3992	0	CLCA1	protein_coding
ENSG00000225704.2	0.6996	-2.95829	2.68835	-1.10041	0.271153	NA	-0.0140547	1.3992	0	RP4-798A17.5	pseudogene
ENSG00000213252.3	0.6996	-2.95829	2.68835	-1.10041	0.271153	NA	-0.0140547	1.3992	0	RP11-819M15.1	pseudogene
ENSG00000258711.2	0.6996	-2.95829	2.68835	-1.10041	0.271153	NA	-0.0140547	1.3992	0	RP11-218E20.3	lincRNA
ENSG00000259579.1	0.6996	-2.95829	2.68835	-1.10041	0.271153	NA	-0.0140547	1.3992	0	RP11-66B24.5	lincRNA
ENSG00000231131.2	1.51808	-2.95538	1.77214	-1.66769	0.0953774	NA	-0.0332739	2.70526	0.330904	RP11-346D6.6	lincRNA
ENSG00000185201.12	9.67689	-2.95344	0.777802	-3.79716	0.000146362	NA	-0.185841	17.2222	2.13156	IFITM2	protein_coding
ENSG00000267566.1	1.48123	-2.94886	1.89477	-1.55632	0.119632	NA	-0.0287965	2.69	0.272452	RP11-104J23.1	antisense
ENSG00000188313.8	3052.8	-2.94861	0.0643545	-45.8183	0	0	-2.64227	5403.14	702.46	PLSCR1	protein_coding
ENSG00000233975.1	0.692977	-2.94526	2.49699	-1.17953	0.238189	NA	-0.0162226	1.38595	0	RP11-288L9.1	lincRNA
ENSG00000240935.2	0.692977	-2.94526	2.49699	-1.17953	0.238189	NA	-0.0162226	1.38595	0	PLGLA	pseudogene
ENSG00000232625.1	0.692977	-2.94526	2.49699	-1.17953	0.238189	NA	-0.0162226	1.38595	0	AC009974.11	pseudogene
ENSG00000243885.1	0.692977	-2.94526	2.49699	-1.17953	0.238189	NA	-0.0162226	1.38595	0	RP11-278L15.2	lincRNA
ENSG00000229762.1	0.692977	-2.94526	2.49699	-1.17953	0.238189	NA	-0.0162226	1.38595	0	RP11-419M24.1	pseudogene
ENSG00000207399.1	0.692977	-2.94526	2.49699	-1.17953	0.238189	NA	-0.0162226	1.38595	0	RNU6-1011P	snRNA
ENSG00000232259.1	0.692977	-2.94526	2.49699	-1.17953	0.238189	NA	-0.0162226	1.38595	0	RP11-4C20.3	lincRNA
ENSG00000266589.1	0.692977	-2.94526	2.49699	-1.17953	0.238189	NA	-0.0162226	1.38595	0	MIR4512	miRNA
ENSG00000260483.2	0.692977	-2.94526	2.49699	-1.17953	0.238189	NA	-0.0162226	1.38595	0	RP11-151H2.1	pseudogene
ENSG00000232698.1	0.692977	-2.94526	2.49699	-1.17953	0.238189	NA	-0.0162226	1.38595	0	AP001058.3	lincRNA
ENSG00000238000.1	4.31559	-2.94368	1.16429	-2.5283	0.0114616	NA	-0.0850483	7.59885	1.03233	RP11-274E7.2	pseudogene
ENSG00000230812.1	0.689162	-2.93817	2.34025	-1.25549	0.209299	NA	-0.0183981	1.37832	0	RP4-794H19.4	lincRNA
ENSG00000253148.1	0.689162	-2.93817	2.34025	-1.25549	0.209299	NA	-0.0183981	1.37832	0	RGS21	protein_coding
ENSG00000134121.5	0.689162	-2.93817	2.34025	-1.25549	0.209299	NA	-0.0183981	1.37832	0	CHL1	protein_coding
ENSG00000241120.1	0.689162	-2.93817	2.34025	-1.25549	0.209299	NA	-0.0183981	1.37832	0	HMGN1P8	pseudogene
ENSG00000145283.7	0.689162	-2.93817	2.34025	-1.25549	0.209299	NA	-0.0183981	1.37832	0	SLC10A6	protein_coding
ENSG00000112116.9	0.689162	-2.93817	2.34025	-1.25549	0.209299	NA	-0.0183981	1.37832	0	IL17F	protein_coding
ENSG00000254213.2	0.689162	-2.93817	2.34025	-1.25549	0.209299	NA	-0.0183981	1.37832	0	RP11-434I12.5	pseudogene
ENSG00000212994.4	0.689162	-2.93817	2.34025	-1.25549	0.209299	NA	-0.0183981	1.37832	0	RPS26P6	pseudogene
ENSG00000138135.5	0.689162	-2.93817	2.34025	-1.25549	0.209299	NA	-0.0183981	1.37832	0	CH25H	protein_coding
ENSG00000184933.3	0.689162	-2.93817	2.34025	-1.25549	0.209299	NA	-0.0183981	1.37832	0	OR6A2	protein_coding
ENSG00000225579.1	0.689162	-2.93817	2.34025	-1.25549	0.209299	NA	-0.0183981	1.37832	0	EDNRB-AS1	lincRNA
ENSG00000131142.9	0.689162	-2.93817	2.34025	-1.25549	0.209299	NA	-0.0183981	1.37832	0	CCL25	protein_coding
ENSG00000187516.5	0.689162	-2.93817	2.34025	-1.25549	0.209299	NA	-0.0183981	1.37832	0	CXorf27	protein_coding
ENSG00000055332.12	4757.99	-2.93817	0.0621481	-47.2768	0	0	-2.65078	8415.54	1100.44	EIF2AK2	protein_coding
ENSG00000269761.1	1.4962	-2.93762	1.79984	-1.63215	0.102648	NA	-0.0318225	2.6615	0.330904	RP11-1137G4.4	pseudogene
ENSG00000228315.7	1.46697	-2.93753	1.80764	-1.62506	0.10415	NA	-0.0322766	2.6615	0.272452	GUSBP11	processed_transcript
ENSG00000223427.1	0.685348	-2.93204	2.34384	-1.25095	0.210951	NA	-0.0183277	1.3707	0	AC016716.1	pseudogene
ENSG00000269027.1	0.685348	-2.93204	2.34384	-1.25095	0.210951	NA	-0.0183277	1.3707	0	AC010368.2	protein_coding
ENSG00000213414.3	0.685348	-2.93204	2.34384	-1.25095	0.210951	NA	-0.0183277	1.3707	0	CTB-47B8.5	pseudogene
ENSG00000184106.4	0.685348	-2.93204	2.34384	-1.25095	0.210951	NA	-0.0183277	1.3707	0	TREML3P	pseudogene
ENSG00000224594.2	0.685348	-2.93204	2.34384	-1.25095	0.210951	NA	-0.0183277	1.3707	0	RPL29P19	pseudogene
ENSG00000235824.3	0.685348	-2.93204	2.34384	-1.25095	0.210951	NA	-0.0183277	1.3707	0	LINC00837	lincRNA
ENSG00000197467.9	0.685348	-2.93204	2.34384	-1.25095	0.210951	NA	-0.0183277	1.3707	0	COL13A1	protein_coding
ENSG00000225101.3	0.685348	-2.93204	2.34384	-1.25095	0.210951	NA	-0.0183277	1.3707	0	OR52K3P	pseudogene
ENSG00000177447.6	0.685348	-2.93204	2.34384	-1.25095	0.210951	NA	-0.0183277	1.3707	0	CBX3P1	pseudogene
ENSG00000127152.13	0.685348	-2.93204	2.34384	-1.25095	0.210951	NA	-0.0183277	1.3707	0	BCL11B	protein_coding
ENSG00000223284.1	0.685348	-2.93204	2.34384	-1.25095	0.210951	NA	-0.0183277	1.3707	0	RNU6-195P	snRNA
ENSG00000151882.7	5.32118	-2.92947	1.026	-2.85523	0.00430061	NA	-0.11055	9.4941	1.14826	CCL28	protein_coding
ENSG00000214872.4	12.1167	-2.92795	0.693666	-4.22098	2.4324e-05	NA	-0.227051	21.5568	2.67646	SMTNL1	protein_coding
ENSG00000200344.1	0.681533	-2.92608	2.50951	-1.166	0.243616	NA	-0.0160258	1.36307	0	Y_RNA	misc_RNA
ENSG00000239021.1	0.681533	-2.92608	2.50951	-1.166	0.243616	NA	-0.0160258	1.36307	0	RNA5SP246	rRNA
ENSG00000205622.5	0.681533	-2.92608	2.50951	-1.166	0.243616	NA	-0.0160258	1.36307	0	AF064858.6	lincRNA
ENSG00000172183.10	512.445	-2.9253	0.119959	-24.3857	2.42308e-131	7.06674e-129	-2.10491	906.655	118.235	ISG20	protein_coding
ENSG00000246130.1	4.08313	-2.92201	1.17989	-2.47651	0.0132676	NA	-0.0832386	7.24142	0.924844	RP11-875O11.2	antisense
ENSG00000223907.1	4.17212	-2.91496	1.19908	-2.431	0.0150574	NA	-0.0780571	7.35154	0.992712	RP11-439L8.4	lincRNA
ENSG00000255362.1	1.4884	-2.90861	1.90467	-1.52709	0.126738	NA	-0.0268014	2.59686	0.37994	RP11-619A14.3	lincRNA
ENSG00000248322.1	0.671096	-2.90765	2.49997	-1.16307	0.2448	NA	-0.0161067	1.34219	0	RP4-559A3.6	sense_overlapping
ENSG00000229781.1	0.671096	-2.90765	2.49997	-1.16307	0.2448	NA	-0.0161067	1.34219	0	AC013444.1	pseudogene
ENSG00000234663.1	0.671096	-2.90765	2.49997	-1.16307	0.2448	NA	-0.0161067	1.34219	0	AC104820.2	lincRNA
ENSG00000224019.1	0.671096	-2.90765	2.49997	-1.16307	0.2448	NA	-0.0161067	1.34219	0	RPL21P32	pseudogene
ENSG00000251271.2	0.671096	-2.90765	2.49997	-1.16307	0.2448	NA	-0.0161067	1.34219	0	ALG1L7P	pseudogene
ENSG00000082074.11	0.671096	-2.90765	2.49997	-1.16307	0.2448	NA	-0.0161067	1.34219	0	FYB	protein_coding
ENSG00000183695.2	0.671096	-2.90765	2.49997	-1.16307	0.2448	NA	-0.0161067	1.34219	0	MRGPRX2	protein_coding
ENSG00000229331.1	0.671096	-2.90765	2.49997	-1.16307	0.2448	NA	-0.0161067	1.34219	0	GK-IT1	sense_intronic
ENSG00000267679.1	1.43084	-2.90645	1.85865	-1.56374	0.117878	NA	-0.0298816	2.58923	0.272452	EIF5AP2	pseudogene
ENSG00000116785.9	15.384	-2.9036	0.612189	-4.74298	2.10599e-06	2.68293e-05	-0.280632	27.0091	3.75881	CFHR3	protein_coding
ENSG00000232015.2	0.667281	-2.90182	2.36134	-1.22889	0.219114	NA	-0.0179876	1.33456	0	RP11-181C21.6	pseudogene
ENSG00000260163.1	0.667281	-2.90182	2.36134	-1.22889	0.219114	NA	-0.0179876	1.33456	0	RP11-521O16.2	lincRNA
ENSG00000188282.8	0.667281	-2.90182	2.36134	-1.22889	0.219114	NA	-0.0179876	1.33456	0	RUFY4	protein_coding
ENSG00000187658.6	0.667281	-2.90182	2.36134	-1.22889	0.219114	NA	-0.0179876	1.33456	0	C5orf52	protein_coding
ENSG00000218757.1	0.667281	-2.90182	2.36134	-1.22889	0.219114	NA	-0.0179876	1.33456	0	RP3-472M2.2	pseudogene
ENSG00000234358.1	0.667281	-2.90182	2.36134	-1.22889	0.219114	NA	-0.0179876	1.33456	0	AC003080.4	pseudogene
ENSG00000264949.1	0.667281	-2.90182	2.36134	-1.22889	0.219114	NA	-0.0179876	1.33456	0	RN7SL412P	misc_RNA
ENSG00000265647.1	0.667281	-2.90182	2.36134	-1.22889	0.219114	NA	-0.0179876	1.33456	0	AL358815.1	miRNA
ENSG00000272507.1	0.667281	-2.90182	2.36134	-1.22889	0.219114	NA	-0.0179876	1.33456	0	U6	snRNA
ENSG00000166923.6	0.667281	-2.90182	2.36134	-1.22889	0.219114	NA	-0.0179876	1.33456	0	GREM1	protein_coding
ENSG00000259931.2	0.667281	-2.90182	2.36134	-1.22889	0.219114	NA	-0.0179876	1.33456	0	CTD-2323K18.2	pseudogene
ENSG00000166558.6	0.667281	-2.90182	2.36134	-1.22889	0.219114	NA	-0.0179876	1.33456	0	SLC38A8	protein_coding
ENSG00000243870.2	0.667281	-2.90182	2.36134	-1.22889	0.219114	NA	-0.0179876	1.33456	0	RN7SL236P	misc_RNA
ENSG00000263393.1	0.667281	-2.90182	2.36134	-1.22889	0.219114	NA	-0.0179876	1.33456	0	RP11-53I6.4	antisense
ENSG00000226995.3	0.667281	-2.90182	2.36134	-1.22889	0.219114	NA	-0.0179876	1.33456	0	LINC00658	lincRNA
ENSG00000231079.3	0.663467	-2.89462	2.50878	-1.15379	0.248584	NA	-0.0159703	1.32693	0	AC105402.4	antisense
ENSG00000263257.1	0.663467	-2.89462	2.50878	-1.15379	0.248584	NA	-0.0159703	1.32693	0	RP11-65J21.4	lincRNA
ENSG00000180787.5	0.663467	-2.89462	2.50878	-1.15379	0.248584	NA	-0.0159703	1.32693	0	ZFP3	protein_coding
ENSG00000189325.6	17.7229	-2.88188	0.572208	-5.03642	4.74323e-07	6.8859e-06	-0.312473	31.1421	4.30371	C6orf222	protein_coding
ENSG00000152778.7	1066.39	-2.88119	0.0867906	-33.1971	1.18713e-241	5.8752e-239	-2.38574	1878.52	254.269	IFIT5	protein_coding
ENSG00000162685.5	0.649215	-2.86893	2.54708	-1.12636	0.260014	NA	-0.0154545	1.29843	0	LSP1P3	pseudogene
ENSG00000261645.1	0.649215	-2.86893	2.54708	-1.12636	0.260014	NA	-0.0154545	1.29843	0	DISC1FP1	processed_transcript
ENSG00000167601.7	0.649215	-2.86893	2.54708	-1.12636	0.260014	NA	-0.0154545	1.29843	0	AXL	protein_coding
ENSG00000100170.5	0.649215	-2.86893	2.54708	-1.12636	0.260014	NA	-0.0154545	1.29843	0	SLC5A1	protein_coding
ENSG00000169906.5	0.649215	-2.86893	2.54708	-1.12636	0.260014	NA	-0.0154545	1.29843	0	S100G	protein_coding
ENSG00000179073.5	19.6617	-2.86783	0.539501	-5.31571	1.06241e-07	1.72307e-06	-0.346951	34.7293	4.59402	TAAR3	pseudogene
ENSG00000175084.7	2.50059	-2.8628	1.5097	-1.89626	0.057925	NA	-0.0497432	4.45627	0.544904	DES	protein_coding
ENSG00000050628.16	0.6454	-2.86222	2.55173	-1.12168	0.262	NA	-0.015387	1.2908	0	PTGER3	protein_coding
ENSG00000273398.1	0.6454	-2.86222	2.55173	-1.12168	0.262	NA	-0.015387	1.2908	0	RP11-474G23.1	protein_coding
ENSG00000155918.3	0.6454	-2.86222	2.55173	-1.12168	0.262	NA	-0.015387	1.2908	0	RAET1L	protein_coding
ENSG00000147443.8	0.6454	-2.86222	2.55173	-1.12168	0.262	NA	-0.015387	1.2908	0	DOK2	protein_coding
ENSG00000223187.1	0.6454	-2.86222	2.55173	-1.12168	0.262	NA	-0.015387	1.2908	0	Y_RNA	misc_RNA
ENSG00000133107.10	0.6454	-2.86222	2.55173	-1.12168	0.262	NA	-0.015387	1.2908	0	TRPC4	protein_coding
ENSG00000234650.1	0.6454	-2.86222	2.55173	-1.12168	0.262	NA	-0.015387	1.2908	0	PCCA-AS1	antisense
ENSG00000259340.2	0.6454	-2.86222	2.55173	-1.12168	0.262	NA	-0.015387	1.2908	0	CTD-2027G2.1	pseudogene
ENSG00000172137.14	0.6454	-2.86222	2.55173	-1.12168	0.262	NA	-0.015387	1.2908	0	CALB2	protein_coding
ENSG00000239107.1	0.6454	-2.86222	2.55173	-1.12168	0.262	NA	-0.015387	1.2908	0	CR392039.1	miRNA
ENSG00000176855.11	2.66067	-2.84397	1.46554	-1.94055	0.0523123	NA	-0.0515839	4.65952	0.661808	KRT18P28	pseudogene
ENSG00000115386.5	1.44097	-2.83864	3.94289	-0.719938	0.471563	NA	-0.00510908	2.502	0.37994	REG1A	protein_coding
ENSG00000234589.3	1.38723	-2.83864	3.94289	-0.719938	0.471563	NA	-0.00553434	2.502	0.272452	RP11-253E3.1	pseudogene
ENSG00000118160.9	2.56213	-2.82952	1.46117	-1.93647	0.0528098	NA	-0.0526986	4.52091	0.603356	SLC8A2	protein_coding
ENSG00000223554.1	0.627334	-2.82569	2.78659	-1.01403	0.310567	NA	-0.0129053	1.25467	0	AC078851.1	lincRNA
ENSG00000245112.2	0.627334	-2.82569	2.78659	-1.01403	0.310567	NA	-0.0129053	1.25467	0	SMARCA5-AS1	antisense
ENSG00000178172.2	0.627334	-2.82569	2.78659	-1.01403	0.310567	NA	-0.0129053	1.25467	0	SPINK6	protein_coding
ENSG00000143768.7	214.02	-2.80532	0.16403	-17.1025	1.42187e-65	2.36958e-63	-1.64417	374.343	53.6974	LEFTY2	protein_coding
ENSG00000224812.2	2.51074	-2.80507	1.46854	-1.91011	0.0561194	NA	-0.0515968	4.41812	0.603356	TMEM72-AS1	antisense
ENSG00000213761.4	1.36153	-2.80103	1.88484	-1.48609	0.137256	NA	-0.0277953	2.45061	0.272452	MT1P1	pseudogene
ENSG00000120471.10	1.36153	-2.80103	1.88484	-1.48609	0.137256	NA	-0.0277953	2.45061	0.272452	TP53AIP1	protein_coding
ENSG00000244691.1	1.36153	-2.80103	1.88484	-1.48609	0.137256	NA	-0.0277953	2.45061	0.272452	RP11-600F24.2	pseudogene
ENSG00000000971.11	1275.63	-2.79994	0.0801495	-34.934	2.26957e-267	1.27816e-264	-2.37736	2232.28	318.986	CFH	protein_coding
ENSG00000168928.8	1.38694	-2.79706	1.84824	-1.51336	0.130188	NA	-0.0283091	2.44298	0.330904	CTRB2	protein_coding
ENSG00000095932.5	1.38694	-2.79706	1.84824	-1.51336	0.130188	NA	-0.0283091	2.44298	0.330904	C19orf77	protein_coding
ENSG00000015592.12	1.41146	-2.79694	1.84106	-1.5192	0.128712	NA	-0.0279912	2.44298	0.37994	STMN4	protein_coding
ENSG00000231100.1	1.35009	-2.79048	1.85887	-1.50117	0.133311	NA	-0.0286585	2.42772	0.272452	RP11-740C1.2	pseudogene
ENSG00000186960.6	1.37931	-2.79037	1.84996	-1.50834	0.131467	NA	-0.0281929	2.42772	0.330904	C14orf23	protein_coding
ENSG00000178187.3	1.40383	-2.79028	1.84272	-1.51422	0.12997	NA	-0.0278758	2.42772	0.37994	ZNF454	protein_coding
ENSG00000215333.3	1.40383	-2.79028	1.84272	-1.51422	0.12997	NA	-0.0278758	2.42772	0.37994	KRT18P23	pseudogene
ENSG00000174145.7	1.36506	-2.77714	1.82894	-1.51844	0.128902	NA	-0.0288915	2.39922	0.330904	KIAA1239	protein_coding
ENSG00000238511.1	2.53245	-2.77386	1.45603	-1.90508	0.0567692	NA	-0.0514976	4.41251	0.652392	snoU13	snoRNA
ENSG00000165966.10	1.33202	-2.77385	1.83872	-1.50858	0.131406	NA	-0.0292908	2.39159	0.272452	PDZRN4	protein_coding
ENSG00000232451.1	1.35743	-2.77053	1.85496	-1.49358	0.135286	NA	-0.0278519	2.38396	0.330904	AC016768.1	lincRNA
ENSG00000251988.1	2.35419	-2.76252	1.52649	-1.80972	0.0703393	NA	-0.0465802	4.16348	0.544904	RNU4ATAC18P	snRNA
ENSG00000105048.12	1.31777	-2.76071	1.85878	-1.48523	0.137484	NA	-0.0284335	2.36309	0.272452	TNNT1	protein_coding
ENSG00000204632.7	1.31395	-2.75738	1.84302	-1.49612	0.134622	NA	-0.0289969	2.35546	0.272452	HLA-G	protein_coding
ENSG00000206698.1	1.33937	-2.75394	1.85135	-1.48753	0.136874	NA	-0.0278559	2.34783	0.330904	RNU1-73P	snRNA
ENSG00000196684.8	2.31806	-2.7416	1.51671	-1.8076	0.0706691	NA	-0.0471058	4.09121	0.544904	HSH2D	protein_coding
ENSG00000145642.7	1.29589	-2.74042	1.87214	-1.46379	0.143251	NA	-0.0277979	2.31932	0.272452	FAM159B	protein_coding
ENSG00000229233.1	2.30661	-2.73789	1.53289	-1.78609	0.0740843	NA	-0.0457316	4.06832	0.544904	AC011891.5	lincRNA
ENSG00000223675.1	1.34582	-2.73721	1.85586	-1.4749	0.140239	NA	-0.0269691	2.3117	0.37994	RP11-86H7.6	lincRNA
ENSG00000176840.7	1.3213	-2.73709	1.8636	-1.46872	0.14191	NA	-0.0272797	2.3117	0.330904	MIR7-3HG	lincRNA
ENSG00000232934.3	1.29207	-2.73695	1.87312	-1.46117	0.143969	NA	-0.0277376	2.3117	0.272452	RP11-324O2.3	antisense
ENSG00000205449.7	2.26285	-2.72654	1.63917	-1.66336	0.0962395	NA	-0.0382013	3.9808	0.544904	NBPF22P	pseudogene
ENSG00000203301.2	1.32775	-2.71964	1.88918	-1.43959	0.149983	NA	-0.0256708	2.27556	0.37994	AL590822.1	protein_coding
ENSG00000229721.3	1.27401	-2.71925	1.90711	-1.42585	0.153912	NA	-0.0264484	2.27556	0.272452	RP11-252I14.1	pseudogene
ENSG00000253762.1	1.27019	-2.71416	1.97907	-1.37143	0.170241	NA	-0.0242048	2.26793	0.272452	RP11-579E24.2	lincRNA
ENSG00000170624.9	2.37197	-2.70861	1.51279	-1.79047	0.0733789	NA	-0.0458784	4.14059	0.603356	SGCD	protein_coding
ENSG00000139946.5	9.67917	-2.70475	0.7492	-3.61018	0.000305986	NA	-0.176764	16.779	2.57936	PELI2	protein_coding
ENSG00000196664.4	12.5609	-2.67509	0.660114	-4.05246	5.0681e-05	NA	-0.220386	21.8911	3.23078	TLR7	protein_coding
ENSG00000112343.8	11.899	-2.66701	0.690374	-3.86314	0.00011194	NA	-0.198615	20.5359	3.26196	TRIM38	protein_coding
ENSG00000196114.3	4.72643	-2.64994	1.03615	-2.55749	0.010543	NA	-0.0946381	8.13866	1.3142	RP3-391O22.3	pseudogene
ENSG00000268650.3	2.17929	-2.63931	1.55556	-1.69669	0.0897554	NA	-0.0423671	3.81368	0.544904	AC068499.10	antisense
ENSG00000268015.1	2.16122	-2.62783	1.54937	-1.69606	0.0898743	NA	-0.0426618	3.77754	0.544904	CTD-2525I3.3	antisense
ENSG00000240859.1	2.41147	-2.62311	1.46173	-1.79453	0.0727285	NA	-0.0471741	4.11209	0.710844	AC093627.10	lincRNA
ENSG00000204531.11	2.11746	-2.60279	1.55304	-1.67593	0.093751	NA	-0.0420745	3.69002	0.544904	POU5F1	protein_coding
ENSG00000126262.4	6.72701	-2.6014	0.86191	-3.01818	0.00254298	NA	-0.131846	11.5949	1.8591	FFAR2	protein_coding
ENSG00000235488.1	1.23392	-2.59924	2.03331	-1.27833	0.201133	NA	-0.0210304	2.13694	0.330904	JARID2-AS1	antisense
ENSG00000133328.3	48.9509	-2.587	0.329682	-7.84696	4.26242e-15	1.6979e-13	-0.675771	83.7745	14.1273	HRASLS2	protein_coding
ENSG00000004846.12	4.37619	-2.58668	1.08916	-2.37492	0.0175526	NA	-0.0825106	7.55509	1.1973	ABCB5	protein_coding
ENSG00000154928.12	1.247	-2.58649	1.9957	-1.29603	0.194966	NA	-0.0213087	2.11406	0.37994	EPHB1	protein_coding
ENSG00000162745.6	1.18663	-2.57973	2.05233	-1.25698	0.208762	NA	-0.0212126	2.10081	0.272452	OLFML2B	protein_coding
ENSG00000164270.13	1.18663	-2.57973	2.05233	-1.25698	0.208762	NA	-0.0212126	2.10081	0.272452	HTR4	protein_coding
ENSG00000187510.3	4.26796	-2.57913	1.09353	-2.35854	0.0183472	NA	-0.082157	7.38767	1.14826	PLEKHG7	protein_coding
ENSG00000137757.6	47.6889	-2.57498	0.332295	-7.74908	9.25601e-15	3.48066e-13	-0.664829	81.4551	13.9227	CASP5	protein_coding
ENSG00000181260.8	1.18282	-2.5743	1.9468	-1.32232	0.186061	NA	-0.0238763	2.09318	0.272452	MTHFD2P7	pseudogene
ENSG00000206601.1	1.23656	-2.57401	1.92678	-1.33591	0.181578	NA	-0.023078	2.09318	0.37994	RNU6-431P	snRNA
ENSG00000232463.1	1.23275	-2.5698	1.90306	-1.35036	0.176902	NA	-0.023744	2.08555	0.37994	RP11-195C7.2	pseudogene
ENSG00000269420.1	1.23275	-2.5698	1.90306	-1.35036	0.176902	NA	-0.023744	2.08555	0.37994	CTD-2265M8.2	antisense
ENSG00000202222.1	0.536143	-2.5688	2.9571	-0.868687	0.385018	NA	-0.010828	1.07229	0	Y_RNA	misc_RNA
ENSG00000230250.1	0.536143	-2.5688	2.9571	-0.868687	0.385018	NA	-0.010828	1.07229	0	RP11-90C4.2	lincRNA
ENSG00000224609.2	0.536143	-2.5688	2.9571	-0.868687	0.385018	NA	-0.010828	1.07229	0	RP11-470E16.1	processed_transcript
ENSG00000273112.1	0.536143	-2.5688	2.9571	-0.868687	0.385018	NA	-0.010828	1.07229	0	RP11-25K21.6	processed_transcript
ENSG00000179270.6	0.536143	-2.5688	2.9571	-0.868687	0.385018	NA	-0.010828	1.07229	0	C2orf71	protein_coding
ENSG00000212581.1	0.536143	-2.5688	2.9571	-0.868687	0.385018	NA	-0.010828	1.07229	0	U8	snoRNA
ENSG00000232829.3	0.536143	-2.5688	2.9571	-0.868687	0.385018	NA	-0.010828	1.07229	0	GSTO3P	pseudogene
ENSG00000241985.1	0.536143	-2.5688	2.9571	-0.868687	0.385018	NA	-0.010828	1.07229	0	WWTR1-IT1	sense_intronic
ENSG00000239706.1	0.536143	-2.5688	2.9571	-0.868687	0.385018	NA	-0.010828	1.07229	0	RP11-6F2.3	pseudogene
ENSG00000222499.1	0.536143	-2.5688	2.9571	-0.868687	0.385018	NA	-0.010828	1.07229	0	RN7SKP177	misc_RNA
ENSG00000199530.1	0.536143	-2.5688	2.9571	-0.868687	0.385018	NA	-0.010828	1.07229	0	Y_RNA	misc_RNA
ENSG00000253572.2	0.536143	-2.5688	2.9571	-0.868687	0.385018	NA	-0.010828	1.07229	0	RP11-107N7.1	lincRNA
ENSG00000251374.1	0.536143	-2.5688	2.9571	-0.868687	0.385018	NA	-0.010828	1.07229	0	RPS23P5	pseudogene
ENSG00000258212.1	0.536143	-2.5688	2.9571	-0.868687	0.385018	NA	-0.010828	1.07229	0	RP11-624G19.1	pseudogene
ENSG00000257480.1	0.536143	-2.5688	2.9571	-0.868687	0.385018	NA	-0.010828	1.07229	0	MRPL2P1	pseudogene
ENSG00000260989.1	0.536143	-2.5688	2.9571	-0.868687	0.385018	NA	-0.010828	1.07229	0	LA16c-395F10.2	antisense
ENSG00000253347.1	0.536143	-2.5688	2.9571	-0.868687	0.385018	NA	-0.010828	1.07229	0	CTD-2026D20.2	antisense
ENSG00000263120.1	0.536143	-2.5688	2.9571	-0.868687	0.385018	NA	-0.010828	1.07229	0	RP5-1107A17.4	sense_intronic
ENSG00000167483.13	0.536143	-2.5688	2.9571	-0.868687	0.385018	NA	-0.010828	1.07229	0	FAM129C	protein_coding
ENSG00000149656.4	0.536143	-2.5688	2.9571	-0.868687	0.385018	NA	-0.010828	1.07229	0	LINC00266-1	processed_transcript
ENSG00000235117.2	1.20441	-2.56607	1.91306	-1.34135	0.179808	NA	-0.0240023	2.07792	0.330904	RP11-229P13.20	lincRNA
ENSG00000166257.4	1.20441	-2.56607	1.91306	-1.34135	0.179808	NA	-0.0240023	2.07792	0.330904	SCN3B	protein_coding
ENSG00000204397.3	9.85182	-2.56286	0.712036	-3.59934	0.000319024	NA	-0.184481	16.9103	2.79336	CARD16	protein_coding
ENSG00000250258.1	1.22512	-2.56236	1.93011	-1.32757	0.184321	NA	-0.0229005	2.0703	0.37994	CTC-431G16.2	antisense
ENSG00000231072.1	2.16094	-2.56019	1.51164	-1.69365	0.0903322	NA	-0.0435468	3.71852	0.603356	GAPDHP64	pseudogene
ENSG00000236933.1	1.16756	-2.5592	2.05944	-1.24267	0.21399	NA	-0.0209291	2.06267	0.272452	RP11-439A17.7	antisense
ENSG00000267065.1	1.16756	-2.5592	2.05944	-1.24267	0.21399	NA	-0.0209291	2.06267	0.272452	CTD-2246P4.1	lincRNA
ENSG00000235482.1	0.532329	-2.55826	2.73934	-0.933896	0.350358	NA	-0.0124873	1.06466	0	RPL21P135	pseudogene
ENSG00000240107.1	0.532329	-2.55826	2.73934	-0.933896	0.350358	NA	-0.0124873	1.06466	0	RP11-628J14.1	pseudogene
ENSG00000222248.1	0.532329	-2.55826	2.73934	-0.933896	0.350358	NA	-0.0124873	1.06466	0	RNA5SP201	rRNA
ENSG00000271117.1	0.532329	-2.55826	2.73934	-0.933896	0.350358	NA	-0.0124873	1.06466	0	RP11-377H23.1	pseudogene
ENSG00000253385.1	0.532329	-2.55826	2.73934	-0.933896	0.350358	NA	-0.0124873	1.06466	0	KB-1254G8.1	lincRNA
ENSG00000228261.1	0.532329	-2.55826	2.73934	-0.933896	0.350358	NA	-0.0124873	1.06466	0	RP11-127L20.3	lincRNA
ENSG00000238025.1	0.532329	-2.55826	2.73934	-0.933896	0.350358	NA	-0.0124873	1.06466	0	ZDHHC4P1	pseudogene
ENSG00000184986.6	0.532329	-2.55826	2.73934	-0.933896	0.350358	NA	-0.0124873	1.06466	0	TMEM121	protein_coding
ENSG00000222094.1	0.532329	-2.55826	2.73934	-0.933896	0.350358	NA	-0.0124873	1.06466	0	RNU2-65P	snRNA
ENSG00000261630.1	0.532329	-2.55826	2.73934	-0.933896	0.350358	NA	-0.0124873	1.06466	0	RP11-357N13.3	antisense
ENSG00000266667.1	0.532329	-2.55826	2.73934	-0.933896	0.350358	NA	-0.0124873	1.06466	0	RP11-849N15.4	lincRNA
ENSG00000266877.1	0.532329	-2.55826	2.73934	-0.933896	0.350358	NA	-0.0124873	1.06466	0	RP1-41C23.1	lincRNA
ENSG00000265752.2	0.532329	-2.55826	2.73934	-0.933896	0.350358	NA	-0.0124873	1.06466	0	RP11-403A21.1	lincRNA
ENSG00000174837.10	0.532329	-2.55826	2.73934	-0.933896	0.350358	NA	-0.0124873	1.06466	0	EMR1	protein_coding
ENSG00000267190.1	0.532329	-2.55826	2.73934	-0.933896	0.350358	NA	-0.0124873	1.06466	0	AC002314.4	pseudogene
ENSG00000214914.3	0.532329	-2.55826	2.73934	-0.933896	0.350358	NA	-0.0124873	1.06466	0	RPL23AP3	pseudogene
ENSG00000182240.11	0.532329	-2.55826	2.73934	-0.933896	0.350358	NA	-0.0124873	1.06466	0	BACE2	protein_coding
ENSG00000229955.1	0.532329	-2.55826	2.73934	-0.933896	0.350358	NA	-0.0124873	1.06466	0	RP1-5O6.4	sense_intronic
ENSG00000225110.1	0.532329	-2.55826	2.73934	-0.933896	0.350358	NA	-0.0124873	1.06466	0	LL0XNC01-16G2.1	pseudogene
ENSG00000188897.4	34.1701	-2.55739	0.397371	-6.43576	1.22853e-10	2.99917e-09	-0.498917	58.4799	9.86023	CTD-3088G3.8	protein_coding
ENSG00000237998.3	1.16475	-2.55546	2.02867	-1.25967	0.207788	NA	-0.0216266	2.05705	0.272452	RP11-432J9.5	antisense
ENSG00000172410.4	1.21849	-2.55535	2.00505	-1.27446	0.202501	NA	-0.0208708	2.05705	0.37994	INSL5	protein_coding
ENSG00000239462.1	1.16094	-2.55102	1.92853	-1.32278	0.185908	NA	-0.0242333	2.04942	0.272452	CTD-2021J15.1	antisense
ENSG00000230779.1	0.528514	-2.55	2.7458	-0.92869	0.35305	NA	-0.012439	1.05703	0	RP1-140J1.4	pseudogene
ENSG00000213041.4	0.528514	-2.55	2.7458	-0.92869	0.35305	NA	-0.012439	1.05703	0	RP11-383G10.3	pseudogene
ENSG00000240476.1	0.528514	-2.55	2.7458	-0.92869	0.35305	NA	-0.012439	1.05703	0	LINC00973	lincRNA
ENSG00000239482.2	0.528514	-2.55	2.7458	-0.92869	0.35305	NA	-0.012439	1.05703	0	RP11-90K6.1	lincRNA
ENSG00000214062.5	0.528514	-2.55	2.7458	-0.92869	0.35305	NA	-0.012439	1.05703	0	RP11-1E1.1	pseudogene
ENSG00000254186.1	0.528514	-2.55	2.7458	-0.92869	0.35305	NA	-0.012439	1.05703	0	RP11-167P20.1	lincRNA
ENSG00000237567.1	0.528514	-2.55	2.7458	-0.92869	0.35305	NA	-0.012439	1.05703	0	RP3-359N14.2	lincRNA
ENSG00000235994.4	0.528514	-2.55	2.7458	-0.92869	0.35305	NA	-0.012439	1.05703	0	RP3-470B24.5	lincRNA
ENSG00000221669.1	0.528514	-2.55	2.7458	-0.92869	0.35305	NA	-0.012439	1.05703	0	MIR548N	miRNA
ENSG00000255160.1	0.528514	-2.55	2.7458	-0.92869	0.35305	NA	-0.012439	1.05703	0	RP11-428C19.5	lincRNA
ENSG00000212432.1	0.528514	-2.55	2.7458	-0.92869	0.35305	NA	-0.012439	1.05703	0	SNORA75	snoRNA
ENSG00000256393.1	0.528514	-2.55	2.7458	-0.92869	0.35305	NA	-0.012439	1.05703	0	AC138123.2	pseudogene
ENSG00000204583.5	0.528514	-2.55	2.7458	-0.92869	0.35305	NA	-0.012439	1.05703	0	LRCOL1	lincRNA
ENSG00000187537.9	0.528514	-2.55	2.7458	-0.92869	0.35305	NA	-0.012439	1.05703	0	POTEM	protein_coding
ENSG00000258050.2	0.528514	-2.55	2.7458	-0.92869	0.35305	NA	-0.012439	1.05703	0	RP11-698F20.3	lincRNA
ENSG00000250007.2	0.528514	-2.55	2.7458	-0.92869	0.35305	NA	-0.012439	1.05703	0	RP11-814P5.1	antisense
ENSG00000207715.1	0.528514	-2.55	2.7458	-0.92869	0.35305	NA	-0.012439	1.05703	0	AC009065.2	miRNA
ENSG00000168925.6	0.528514	-2.55	2.7458	-0.92869	0.35305	NA	-0.012439	1.05703	0	CTRB1	protein_coding
ENSG00000267650.1	0.528514	-2.55	2.7458	-0.92869	0.35305	NA	-0.012439	1.05703	0	CTD-2553C6.1	antisense
ENSG00000104941.3	0.528514	-2.55	2.7458	-0.92869	0.35305	NA	-0.012439	1.05703	0	RSPH6A	protein_coding
ENSG00000215586.2	0.528514	-2.55	2.7458	-0.92869	0.35305	NA	-0.012439	1.05703	0	RP5-836E8.1	pseudogene
ENSG00000224649.1	0.528514	-2.55	2.7458	-0.92869	0.35305	NA	-0.012439	1.05703	0	AF124730.4	antisense
ENSG00000234107.1	0.528514	-2.55	2.7458	-0.92869	0.35305	NA	-0.012439	1.05703	0	TPT1P1	pseudogene
ENSG00000161133.12	0.528514	-2.55	2.7458	-0.92869	0.35305	NA	-0.012439	1.05703	0	USP41	protein_coding
ENSG00000200985.1	0.528514	-2.55	2.7458	-0.92869	0.35305	NA	-0.012439	1.05703	0	RNA5SP493	rRNA
ENSG00000232665.2	0.528514	-2.55	2.7458	-0.92869	0.35305	NA	-0.012439	1.05703	0	PHBP10	pseudogene
ENSG00000198535.5	12.8954	-2.54921	0.642012	-3.97065	7.16756e-05	0.000641428	-0.217795	22.1404	3.65034	C2CD4A	protein_coding
ENSG00000251155.2	1.15712	-2.54708	1.9124	-1.33187	0.182901	NA	-0.0246761	2.04179	0.272452	RP11-384K6.4	pseudogene
ENSG00000213234.4	1.21087	-2.54704	1.89227	-1.34602	0.178295	NA	-0.0239	2.04179	0.37994	ST13P10	pseudogene
ENSG00000258260.1	1.21087	-2.54704	1.89227	-1.34602	0.178295	NA	-0.0239	2.04179	0.37994	RP11-977G19.14	antisense
ENSG00000235777.1	0.5247	-2.54301	2.97914	-0.853604	0.393325	NA	-0.0106921	1.0494	0	DPYD-AS2	antisense
ENSG00000230623.2	0.5247	-2.54301	2.97914	-0.853604	0.393325	NA	-0.0106921	1.0494	0	RP11-469A15.2	lincRNA
ENSG00000224789.1	0.5247	-2.54301	2.97914	-0.853604	0.393325	NA	-0.0106921	1.0494	0	AC012363.4	antisense
ENSG00000231443.2	0.5247	-2.54301	2.97914	-0.853604	0.393325	NA	-0.0106921	1.0494	0	AC024937.6	pseudogene
ENSG00000181126.9	0.5247	-2.54301	2.97914	-0.853604	0.393325	NA	-0.0106921	1.0494	0	HLA-V	pseudogene
ENSG00000232667.5	0.5247	-2.54301	2.97914	-0.853604	0.393325	NA	-0.0106921	1.0494	0	AC004862.6	antisense
ENSG00000104755.10	0.5247	-2.54301	2.97914	-0.853604	0.393325	NA	-0.0106921	1.0494	0	ADAM2	protein_coding
ENSG00000253607.1	0.5247	-2.54301	2.97914	-0.853604	0.393325	NA	-0.0106921	1.0494	0	RP11-557C18.3	antisense
ENSG00000120210.6	0.5247	-2.54301	2.97914	-0.853604	0.393325	NA	-0.0106921	1.0494	0	INSL6	protein_coding
ENSG00000241356.1	0.5247	-2.54301	2.97914	-0.853604	0.393325	NA	-0.0106921	1.0494	0	OR5G3	polymorphic_pseudogene
ENSG00000255027.2	0.5247	-2.54301	2.97914	-0.853604	0.393325	NA	-0.0106921	1.0494	0	RP11-680F20.9	antisense
ENSG00000259201.1	0.5247	-2.54301	2.97914	-0.853604	0.393325	NA	-0.0106921	1.0494	0	RP11-56B16.5	antisense
ENSG00000207948.1	0.5247	-2.54301	2.97914	-0.853604	0.393325	NA	-0.0106921	1.0494	0	MIR328	miRNA
ENSG00000154898.11	0.5247	-2.54301	2.97914	-0.853604	0.393325	NA	-0.0106921	1.0494	0	CCDC144CP	pseudogene
ENSG00000141161.7	0.5247	-2.54301	2.97914	-0.853604	0.393325	NA	-0.0106921	1.0494	0	UNC45B	protein_coding
ENSG00000205784.2	0.5247	-2.54301	2.97914	-0.853604	0.393325	NA	-0.0106921	1.0494	0	ARRDC5	protein_coding
ENSG00000229491.1	0.5247	-2.54301	2.97914	-0.853604	0.393325	NA	-0.0106921	1.0494	0	RP11-342D14.1	antisense
ENSG00000109684.10	1.17872	-2.53905	2.02111	-1.25627	0.209019	NA	-0.020947	2.02653	0.330904	CLNK	protein_coding
ENSG00000224259.1	1.14949	-2.53902	2.03443	-1.24803	0.212022	NA	-0.0213903	2.02653	0.272452	RP11-48O20.4	lincRNA
ENSG00000266304.1	3.41147	-2.53743	1.25675	-2.01904	0.043483	NA	-0.0594588	5.78119	1.04175	RP11-484N16.1	lincRNA
ENSG00000073756.7	15.1318	-2.53623	0.573558	-4.42191	9.78302e-06	0.000106731	-0.269592	25.8931	4.3706	PTGS2	protein_coding
ENSG00000213958.2	1.13905	-2.52781	1.9356	-1.30595	0.191568	NA	-0.0238696	2.00566	0.272452	KRT18P29	pseudogene
ENSG00000266473.1	4.14345	-2.52556	1.09699	-2.30225	0.0213208	NA	-0.0797496	7.13864	1.14826	RP11-401F2.3	antisense
ENSG00000259946.1	1.18898	-2.52405	1.91587	-1.31744	0.187691	NA	-0.0230307	1.99803	0.37994	RP11-490G2.2	lincRNA
ENSG00000164256.5	1.16065	-2.51898	2.01951	-1.24733	0.212278	NA	-0.0208584	1.9904	0.330904	PRDM9	protein_coding
ENSG00000261898.2	1.13143	-2.51885	2.03317	-1.23888	0.215391	NA	-0.0212972	1.9904	0.272452	RP11-314A20.5	antisense
ENSG00000225334.1	0.514262	-2.51767	2.77063	-0.908699	0.363509	NA	-0.0120808	1.02852	0	RP11-449J1.1	antisense
ENSG00000270110.1	0.514262	-2.51767	2.77063	-0.908699	0.363509	NA	-0.0120808	1.02852	0	RP5-1139B12.4	antisense
ENSG00000236259.1	0.514262	-2.51767	2.77063	-0.908699	0.363509	NA	-0.0120808	1.02852	0	AC017083.2	pseudogene
ENSG00000151789.5	0.514262	-2.51767	2.77063	-0.908699	0.363509	NA	-0.0120808	1.02852	0	ZNF385D	protein_coding
ENSG00000241280.1	0.514262	-2.51767	2.77063	-0.908699	0.363509	NA	-0.0120808	1.02852	0	RP11-221J22.2	lincRNA
ENSG00000253787.1	0.514262	-2.51767	2.77063	-0.908699	0.363509	NA	-0.0120808	1.02852	0	RP11-404L6.2	protein_coding
ENSG00000228367.3	0.514262	-2.51767	2.77063	-0.908699	0.363509	NA	-0.0120808	1.02852	0	RP11-524L6.2	pseudogene
ENSG00000212370.1	0.514262	-2.51767	2.77063	-0.908699	0.363509	NA	-0.0120808	1.02852	0	RNU6-482P	snRNA
ENSG00000254099.1	0.514262	-2.51767	2.77063	-0.908699	0.363509	NA	-0.0120808	1.02852	0	AC005740.5	antisense
ENSG00000203489.3	0.514262	-2.51767	2.77063	-0.908699	0.363509	NA	-0.0120808	1.02852	0	HMGB1P39	pseudogene
ENSG00000217334.1	0.514262	-2.51767	2.77063	-0.908699	0.363509	NA	-0.0120808	1.02852	0	RP11-33E24.3	pseudogene
ENSG00000230191.1	0.514262	-2.51767	2.77063	-0.908699	0.363509	NA	-0.0120808	1.02852	0	RP4-725G10.3	pseudogene
ENSG00000230244.1	0.514262	-2.51767	2.77063	-0.908699	0.363509	NA	-0.0120808	1.02852	0	RAD23BP2	pseudogene
ENSG00000266712.1	0.514262	-2.51767	2.77063	-0.908699	0.363509	NA	-0.0120808	1.02852	0	hsa-mir-3149	miRNA
ENSG00000254431.1	0.514262	-2.51767	2.77063	-0.908699	0.363509	NA	-0.0120808	1.02852	0	RP11-550A5.2	antisense
ENSG00000196358.6	0.514262	-2.51767	2.77063	-0.908699	0.363509	NA	-0.0120808	1.02852	0	NTNG2	protein_coding
ENSG00000203987.2	0.514262	-2.51767	2.77063	-0.908699	0.363509	NA	-0.0120808	1.02852	0	RP11-188C12.3	antisense
ENSG00000102452.11	0.514262	-2.51767	2.77063	-0.908699	0.363509	NA	-0.0120808	1.02852	0	NALCN	protein_coding
ENSG00000243730.2	0.514262	-2.51767	2.77063	-0.908699	0.363509	NA	-0.0120808	1.02852	0	RPL29P3	pseudogene
ENSG00000259457.1	0.514262	-2.51767	2.77063	-0.908699	0.363509	NA	-0.0120808	1.02852	0	RP11-279F6.2	lincRNA
ENSG00000252456.1	0.514262	-2.51767	2.77063	-0.908699	0.363509	NA	-0.0120808	1.02852	0	RNA5SP434	rRNA
ENSG00000264999.1	0.514262	-2.51767	2.77063	-0.908699	0.363509	NA	-0.0120808	1.02852	0	MIR5089	miRNA
ENSG00000251461.3	0.514262	-2.51767	2.77063	-0.908699	0.363509	NA	-0.0120808	1.02852	0	RP11-501C14.6	antisense
ENSG00000262951.1	0.514262	-2.51767	2.77063	-0.908699	0.363509	NA	-0.0120808	1.02852	0	RP11-670E13.2	lincRNA
ENSG00000266397.1	0.514262	-2.51767	2.77063	-0.908699	0.363509	NA	-0.0120808	1.02852	0	RP11-737O24.1	antisense
ENSG00000267412.1	0.514262	-2.51767	2.77063	-0.908699	0.363509	NA	-0.0120808	1.02852	0	CTC-265F19.2	sense_intronic
ENSG00000268964.1	0.514262	-2.51767	2.77063	-0.908699	0.363509	NA	-0.0120808	1.02852	0	ERVV-2	protein_coding
ENSG00000234693.1	0.514262	-2.51767	2.77063	-0.908699	0.363509	NA	-0.0120808	1.02852	0	RP4-530I15.6	antisense
ENSG00000268805.1	0.514262	-2.51767	2.77063	-0.908699	0.363509	NA	-0.0120808	1.02852	0	PRED57	protein_coding
ENSG00000212663.2	0.514262	-2.51767	2.77063	-0.908699	0.363509	NA	-0.0120808	1.02852	0	RP1-122K4.3	lincRNA
ENSG00000234886.1	0.514262	-2.51767	2.77063	-0.908699	0.363509	NA	-0.0120808	1.02852	0	MTND5P26	pseudogene
ENSG00000244009.1	2.01864	-2.51724	1.61386	-1.55976	0.118817	NA	-0.0367749	3.49238	0.544904	RP11-227J5.3	pseudogene
ENSG00000183615.5	0.510448	-2.50904	2.60266	-0.964029	0.335031	NA	-0.0135756	1.0209	0	FAM167B	protein_coding
ENSG00000224333.1	0.510448	-2.50904	2.60266	-0.964029	0.335031	NA	-0.0135756	1.0209	0	GAPDHP20	pseudogene
ENSG00000237872.3	0.510448	-2.50904	2.60266	-0.964029	0.335031	NA	-0.0135756	1.0209	0	POU5F1P4	pseudogene
ENSG00000173627.6	0.510448	-2.50904	2.60266	-0.964029	0.335031	NA	-0.0135756	1.0209	0	APOBEC4	protein_coding
ENSG00000008118.5	0.510448	-2.50904	2.60266	-0.964029	0.335031	NA	-0.0135756	1.0209	0	CAMK1G	protein_coding
ENSG00000135625.6	0.510448	-2.50904	2.60266	-0.964029	0.335031	NA	-0.0135756	1.0209	0	EGR4	protein_coding
ENSG00000153093.14	0.510448	-2.50904	2.60266	-0.964029	0.335031	NA	-0.0135756	1.0209	0	ACOXL	protein_coding
ENSG00000128713.11	0.510448	-2.50904	2.60266	-0.964029	0.335031	NA	-0.0135756	1.0209	0	HOXD11	protein_coding
ENSG00000267889.1	0.510448	-2.50904	2.60266	-0.964029	0.335031	NA	-0.0135756	1.0209	0	AC079354.2	protein_coding
ENSG00000270540.1	0.510448	-2.50904	2.60266	-0.964029	0.335031	NA	-0.0135756	1.0209	0	RP11-785G17.1	antisense
ENSG00000235156.3	0.510448	-2.50904	2.60266	-0.964029	0.335031	NA	-0.0135756	1.0209	0	TMEM30C	protein_coding
ENSG00000223941.1	0.510448	-2.50904	2.60266	-0.964029	0.335031	NA	-0.0135756	1.0209	0	LINC01014	sense_intronic
ENSG00000248360.3	0.510448	-2.50904	2.60266	-0.964029	0.335031	NA	-0.0135756	1.0209	0	LINC00504	lincRNA
ENSG00000250292.1	0.510448	-2.50904	2.60266	-0.964029	0.335031	NA	-0.0135756	1.0209	0	RP11-451F20.1	pseudogene
ENSG00000214012.4	0.510448	-2.50904	2.60266	-0.964029	0.335031	NA	-0.0135756	1.0209	0	KRT18P38	pseudogene
ENSG00000204625.6	0.510448	-2.50904	2.60266	-0.964029	0.335031	NA	-0.0135756	1.0209	0	HCG9	lincRNA
ENSG00000112038.13	0.510448	-2.50904	2.60266	-0.964029	0.335031	NA	-0.0135756	1.0209	0	OPRM1	protein_coding
ENSG00000250561.2	0.510448	-2.50904	2.60266	-0.964029	0.335031	NA	-0.0135756	1.0209	0	OR7E59P	pseudogene
ENSG00000203446.2	0.510448	-2.50904	2.60266	-0.964029	0.335031	NA	-0.0135756	1.0209	0	AC004988.1	antisense
ENSG00000226770.1	0.510448	-2.50904	2.60266	-0.964029	0.335031	NA	-0.0135756	1.0209	0	AC000124.1	lincRNA
ENSG00000253894.1	0.510448	-2.50904	2.60266	-0.964029	0.335031	NA	-0.0135756	1.0209	0	RP11-45K10.2	lincRNA
ENSG00000254364.1	0.510448	-2.50904	2.60266	-0.964029	0.335031	NA	-0.0135756	1.0209	0	KB-1615E4.3	antisense
ENSG00000228595.1	0.510448	-2.50904	2.60266	-0.964029	0.335031	NA	-0.0135756	1.0209	0	PAICSP2	pseudogene
ENSG00000183049.8	0.510448	-2.50904	2.60266	-0.964029	0.335031	NA	-0.0135756	1.0209	0	CAMK1D	protein_coding
ENSG00000107562.12	0.510448	-2.50904	2.60266	-0.964029	0.335031	NA	-0.0135756	1.0209	0	CXCL12	protein_coding
ENSG00000152726.14	0.510448	-2.50904	2.60266	-0.964029	0.335031	NA	-0.0135756	1.0209	0	FAM21B	protein_coding
ENSG00000200687.1	0.510448	-2.50904	2.60266	-0.964029	0.335031	NA	-0.0135756	1.0209	0	RNA5SP335	rRNA
ENSG00000254577.1	0.510448	-2.50904	2.60266	-0.964029	0.335031	NA	-0.0135756	1.0209	0	RP11-484D2.4	processed_transcript
ENSG00000238437.1	0.510448	-2.50904	2.60266	-0.964029	0.335031	NA	-0.0135756	1.0209	0	snoU13	snoRNA
ENSG00000256916.1	0.510448	-2.50904	2.60266	-0.964029	0.335031	NA	-0.0135756	1.0209	0	RP11-817J15.2	antisense
ENSG00000043039.5	0.510448	-2.50904	2.60266	-0.964029	0.335031	NA	-0.0135756	1.0209	0	BARX2	protein_coding
ENSG00000256552.2	0.510448	-2.50904	2.60266	-0.964029	0.335031	NA	-0.0135756	1.0209	0	RP11-113C12.4	pseudogene
ENSG00000166006.8	0.510448	-2.50904	2.60266	-0.964029	0.335031	NA	-0.0135756	1.0209	0	KCNC2	protein_coding
ENSG00000257329.1	0.510448	-2.50904	2.60266	-0.964029	0.335031	NA	-0.0135756	1.0209	0	RP11-290L1.5	lincRNA
ENSG00000264539.1	0.510448	-2.50904	2.60266	-0.964029	0.335031	NA	-0.0135756	1.0209	0	MIR548AR	miRNA
ENSG00000260379.1	0.510448	-2.50904	2.60266	-0.964029	0.335031	NA	-0.0135756	1.0209	0	RP11-483K5.2	pseudogene
ENSG00000262408.1	0.510448	-2.50904	2.60266	-0.964029	0.335031	NA	-0.0135756	1.0209	0	RP11-670E13.3	pseudogene
ENSG00000234735.1	0.510448	-2.50904	2.60266	-0.964029	0.335031	NA	-0.0135756	1.0209	0	AL022237.3	pseudogene
ENSG00000227845.2	1.12099	-2.5067	2.04574	-1.22533	0.220451	NA	-0.0209302	1.96952	0.272452	RP11-184B22.2	pseudogene
ENSG00000257390.1	1.17092	-2.5042	1.94667	-1.2864	0.198303	NA	-0.0220298	1.9619	0.37994	RP11-762I7.5	protein_coding
ENSG00000250914.1	1.1464	-2.50402	1.95642	-1.2799	0.200581	NA	-0.022348	1.9619	0.330904	RP11-1084J3.1	pseudogene
ENSG00000225455.3	1.11717	-2.5038	1.96848	-1.27194	0.203393	NA	-0.0228119	1.9619	0.272452	TPI1P4	pseudogene
ENSG00000238711.1	0.506633	-2.50063	2.78441	-0.898083	0.369141	NA	-0.0119813	1.01327	0	RNY4P25	misc_RNA
ENSG00000264483.1	0.506633	-2.50063	2.78441	-0.898083	0.369141	NA	-0.0119813	1.01327	0	MIR5008	miRNA
ENSG00000188525.3	0.506633	-2.50063	2.78441	-0.898083	0.369141	NA	-0.0119813	1.01327	0	AC010969.1	antisense
ENSG00000150873.7	0.506633	-2.50063	2.78441	-0.898083	0.369141	NA	-0.0119813	1.01327	0	C2orf50	protein_coding
ENSG00000163083.5	0.506633	-2.50063	2.78441	-0.898083	0.369141	NA	-0.0119813	1.01327	0	INHBB	protein_coding
ENSG00000237714.1	0.506633	-2.50063	2.78441	-0.898083	0.369141	NA	-0.0119813	1.01327	0	P4HA2-AS1	antisense
ENSG00000137198.5	0.506633	-2.50063	2.78441	-0.898083	0.369141	NA	-0.0119813	1.01327	0	GMPR	protein_coding
ENSG00000233183.2	0.506633	-2.50063	2.78441	-0.898083	0.369141	NA	-0.0119813	1.01327	0	RP3-468B3.2	lincRNA
ENSG00000218793.1	0.506633	-2.50063	2.78441	-0.898083	0.369141	NA	-0.0119813	1.01327	0	RP3-382I10.3	pseudogene
ENSG00000255099.1	0.506633	-2.50063	2.78441	-0.898083	0.369141	NA	-0.0119813	1.01327	0	RP11-25D10.2	pseudogene
ENSG00000178473.5	0.506633	-2.50063	2.78441	-0.898083	0.369141	NA	-0.0119813	1.01327	0	UCN3	protein_coding
ENSG00000261076.1	0.506633	-2.50063	2.78441	-0.898083	0.369141	NA	-0.0119813	1.01327	0	RP11-179B15.6	lincRNA
ENSG00000180974.2	0.506633	-2.50063	2.78441	-0.898083	0.369141	NA	-0.0119813	1.01327	0	OR52E4	protein_coding
ENSG00000134545.9	0.506633	-2.50063	2.78441	-0.898083	0.369141	NA	-0.0119813	1.01327	0	KLRC1	protein_coding
ENSG00000260624.1	0.506633	-2.50063	2.78441	-0.898083	0.369141	NA	-0.0119813	1.01327	0	RP11-24D15.1	antisense
ENSG00000266830.1	0.506633	-2.50063	2.78441	-0.898083	0.369141	NA	-0.0119813	1.01327	0	CTD-2008P7.8	lincRNA
ENSG00000269066.1	0.506633	-2.50063	2.78441	-0.898083	0.369141	NA	-0.0119813	1.01327	0	CTD-2528A14.5	antisense
ENSG00000104970.6	0.506633	-2.50063	2.78441	-0.898083	0.369141	NA	-0.0119813	1.01327	0	KIR3DX1	protein_coding
ENSG00000196754.6	1.99014	-2.50008	1.6248	-1.5387	0.123877	NA	-0.0359544	3.43537	0.544904	S100A2	protein_coding
ENSG00000243267.2	1.96826	-2.48509	1.61926	-1.53471	0.124854	NA	-0.0360913	3.39161	0.544904	RN7SL614P	misc_RNA
ENSG00000093134.9	365.276	-2.48422	0.119029	-20.8706	9.90109e-97	2.21513e-94	-1.79551	619.619	110.932	VNN3	protein_coding
ENSG00000256427.1	3.28707	-2.48185	1.24513	-1.99325	0.0462338	NA	-0.0597186	5.5418	1.03233	RP11-118B22.4	lincRNA
ENSG00000252355.1	1.15285	-2.48165	2.06046	-1.20441	0.22843	NA	-0.0191287	1.92576	0.37994	RN7SKP287	misc_RNA
ENSG00000260152.2	1.12833	-2.48139	2.07212	-1.19751	0.231108	NA	-0.0194381	1.92576	0.330904	RP11-69H7.4	pseudogene
ENSG00000223387.2	1.14904	-2.47736	2.06197	-1.20145	0.229576	NA	-0.0190704	1.91813	0.37994	RP11-408H1.3	lincRNA
ENSG00000242357.1	2.30485	-2.47726	1.5404	-1.6082	0.107792	NA	-0.0381414	3.84981	0.759881	RP11-809C18.5	sense_overlapping
ENSG00000234315.1	1.09529	-2.47674	2.0882	-1.18606	0.235598	NA	-0.0198192	1.91813	0.272452	OSTCP5	pseudogene
ENSG00000236719.2	0.492381	-2.46717	2.81095	-0.877699	0.380107	NA	-0.0116899	0.984762	0	RP11-522D2.1	lincRNA
ENSG00000230515.1	0.492381	-2.46717	2.81095	-0.877699	0.380107	NA	-0.0116899	0.984762	0	AC092580.3	lincRNA
ENSG00000171094.11	0.492381	-2.46717	2.81095	-0.877699	0.380107	NA	-0.0116899	0.984762	0	ALK	protein_coding
ENSG00000235997.2	0.492381	-2.46717	2.81095	-0.877699	0.380107	NA	-0.0116899	0.984762	0	AC109642.1	lincRNA
ENSG00000258881.2	0.492381	-2.46717	2.81095	-0.877699	0.380107	NA	-0.0116899	0.984762	0	AC007040.11	protein_coding
ENSG00000222014.4	0.492381	-2.46717	2.81095	-0.877699	0.380107	NA	-0.0116899	0.984762	0	RAB6C	protein_coding
ENSG00000226410.1	0.492381	-2.46717	2.81095	-0.877699	0.380107	NA	-0.0116899	0.984762	0	AC104058.1	pseudogene
ENSG00000241018.1	0.492381	-2.46717	2.81095	-0.877699	0.380107	NA	-0.0116899	0.984762	0	RCC2P5	pseudogene
ENSG00000240128.1	0.492381	-2.46717	2.81095	-0.877699	0.380107	NA	-0.0116899	0.984762	0	KRT18P43	pseudogene
ENSG00000239096.1	0.492381	-2.46717	2.81095	-0.877699	0.380107	NA	-0.0116899	0.984762	0	snoU13	snoRNA
ENSG00000251523.1	0.492381	-2.46717	2.81095	-0.877699	0.380107	NA	-0.0116899	0.984762	0	RP11-724M22.1	antisense
ENSG00000145861.7	0.492381	-2.46717	2.81095	-0.877699	0.380107	NA	-0.0116899	0.984762	0	C1QTNF2	protein_coding
ENSG00000165810.12	0.492381	-2.46717	2.81095	-0.877699	0.380107	NA	-0.0116899	0.984762	0	BTNL9	protein_coding
ENSG00000204482.6	0.492381	-2.46717	2.81095	-0.877699	0.380107	NA	-0.0116899	0.984762	0	LST1	protein_coding
ENSG00000243350.1	0.492381	-2.46717	2.81095	-0.877699	0.380107	NA	-0.0116899	0.984762	0	RP11-379F12.3	lincRNA
ENSG00000224473.1	0.492381	-2.46717	2.81095	-0.877699	0.380107	NA	-0.0116899	0.984762	0	RP11-449I17.5	pseudogene
ENSG00000243316.2	0.492381	-2.46717	2.81095	-0.877699	0.380107	NA	-0.0116899	0.984762	0	GUCY2GP	pseudogene
ENSG00000255443.1	0.492381	-2.46717	2.81095	-0.877699	0.380107	NA	-0.0116899	0.984762	0	RP1-68D18.4	antisense
ENSG00000251194.2	0.492381	-2.46717	2.81095	-0.877699	0.380107	NA	-0.0116899	0.984762	0	RP1-68D18.2	sense_intronic
ENSG00000197629.5	0.492381	-2.46717	2.81095	-0.877699	0.380107	NA	-0.0116899	0.984762	0	MPEG1	protein_coding
ENSG00000204529.3	0.492381	-2.46717	2.81095	-0.877699	0.380107	NA	-0.0116899	0.984762	0	GUCY2EP	pseudogene
ENSG00000258837.1	0.492381	-2.46717	2.81095	-0.877699	0.380107	NA	-0.0116899	0.984762	0	CTD-2566J3.1	antisense
ENSG00000238311.1	0.492381	-2.46717	2.81095	-0.877699	0.380107	NA	-0.0116899	0.984762	0	snoU13	snoRNA
ENSG00000167261.9	0.492381	-2.46717	2.81095	-0.877699	0.380107	NA	-0.0116899	0.984762	0	DPEP2	protein_coding
ENSG00000266117.1	0.492381	-2.46717	2.81095	-0.877699	0.380107	NA	-0.0116899	0.984762	0	LOC732538	pseudogene
ENSG00000129451.7	0.492381	-2.46717	2.81095	-0.877699	0.380107	NA	-0.0116899	0.984762	0	KLK10	protein_coding
ENSG00000268163.1	0.492381	-2.46717	2.81095	-0.877699	0.380107	NA	-0.0116899	0.984762	0	AC004076.9	protein_coding
ENSG00000232880.1	0.492381	-2.46717	2.81095	-0.877699	0.380107	NA	-0.0116899	0.984762	0	RP3-453C12.8	pseudogene
ENSG00000272582.1	0.492381	-2.46717	2.81095	-0.877699	0.380107	NA	-0.0116899	0.984762	0	RP5-1039K5.17	antisense
ENSG00000213391.3	0.492381	-2.46717	2.81095	-0.877699	0.380107	NA	-0.0116899	0.984762	0	RP11-66N11.6	pseudogene
ENSG00000186940.6	2.0555	-2.46534	1.56696	-1.57332	0.115644	NA	-0.038081	3.50764	0.603356	CHCHD2P9	pseudogene
ENSG00000184979.9	999.957	-2.46001	0.0899209	-27.3575	8.80151e-165	2.9336e-162	-2.00759	1691.89	308.027	USP18	protein_coding
ENSG00000237180.1	0.488567	-2.45837	2.81833	-0.87228	0.383056	NA	-0.0116386	0.977134	0	CYP46A4P	pseudogene
ENSG00000252612.1	0.488567	-2.45837	2.81833	-0.87228	0.383056	NA	-0.0116386	0.977134	0	Y_RNA	misc_RNA
ENSG00000042304.6	0.488567	-2.45837	2.81833	-0.87228	0.383056	NA	-0.0116386	0.977134	0	C2orf83	protein_coding
ENSG00000181847.7	0.488567	-2.45837	2.81833	-0.87228	0.383056	NA	-0.0116386	0.977134	0	TIGIT	protein_coding
ENSG00000214237.5	0.488567	-2.45837	2.81833	-0.87228	0.383056	NA	-0.0116386	0.977134	0	FAM188B2	protein_coding
ENSG00000070190.8	0.488567	-2.45837	2.81833	-0.87228	0.383056	NA	-0.0116386	0.977134	0	DAPP1	protein_coding
ENSG00000260761.1	0.488567	-2.45837	2.81833	-0.87228	0.383056	NA	-0.0116386	0.977134	0	RP11-184E9.2	lincRNA
ENSG00000239389.3	0.488567	-2.45837	2.81833	-0.87228	0.383056	NA	-0.0116386	0.977134	0	PCDHA13	protein_coding
ENSG00000243232.3	0.488567	-2.45837	2.81833	-0.87228	0.383056	NA	-0.0116386	0.977134	0	PCDHAC2	protein_coding
ENSG00000227489.1	0.488567	-2.45837	2.81833	-0.87228	0.383056	NA	-0.0116386	0.977134	0	AC006458.3	lincRNA
ENSG00000230268.3	0.488567	-2.45837	2.81833	-0.87228	0.383056	NA	-0.0116386	0.977134	0	SSU72P8	pseudogene
ENSG00000259631.1	0.488567	-2.45837	2.81833	-0.87228	0.383056	NA	-0.0116386	0.977134	0	RP11-557C18.4	lincRNA
ENSG00000234665.4	0.488567	-2.45837	2.81833	-0.87228	0.383056	NA	-0.0116386	0.977134	0	RP11-262H14.3	lincRNA
ENSG00000188393.4	0.488567	-2.45837	2.81833	-0.87228	0.383056	NA	-0.0116386	0.977134	0	CLEC2A	protein_coding
ENSG00000208892.1	0.488567	-2.45837	2.81833	-0.87228	0.383056	NA	-0.0116386	0.977134	0	SNORA49	snoRNA
ENSG00000233469.1	0.488567	-2.45837	2.81833	-0.87228	0.383056	NA	-0.0116386	0.977134	0	ST6GALNAC4P1	pseudogene
ENSG00000273167.1	0.488567	-2.45837	2.81833	-0.87228	0.383056	NA	-0.0116386	0.977134	0	RP11-307N16.6	protein_coding
ENSG00000260298.2	0.488567	-2.45837	2.81833	-0.87228	0.383056	NA	-0.0116386	0.977134	0	RP11-429P3.4	pseudogene
ENSG00000262905.1	0.488567	-2.45837	2.81833	-0.87228	0.383056	NA	-0.0116386	0.977134	0	RP5-1029F21.2	antisense
ENSG00000266853.1	0.488567	-2.45837	2.81833	-0.87228	0.383056	NA	-0.0116386	0.977134	0	ITM2BP1	pseudogene
ENSG00000269138.1	0.488567	-2.45837	2.81833	-0.87228	0.383056	NA	-0.0116386	0.977134	0	ZNF209P	pseudogene
ENSG00000128250.5	0.488567	-2.45837	2.81833	-0.87228	0.383056	NA	-0.0116386	0.977134	0	RFPL1	protein_coding
ENSG00000228728.1	0.488567	-2.45837	2.81833	-0.87228	0.383056	NA	-0.0116386	0.977134	0	RP11-316K19.3	pseudogene
ENSG00000253108.1	2.03743	-2.45308	1.55501	-1.57754	0.114672	NA	-0.0386772	3.47151	0.603356	RP1-84O15.2	lincRNA
ENSG00000250166.2	2.03362	-2.44978	1.54095	-1.58979	0.111883	NA	-0.0395477	3.46388	0.603356	RP11-268P4.5	lincRNA
ENSG00000163746.7	3.2185	-2.44042	1.26281	-1.93252	0.0532949	NA	-0.0565702	5.39526	1.04175	PLSCR2	protein_coding
ENSG00000130477.10	4.30967	-2.42518	1.07812	-2.24944	0.0244842	NA	-0.0766992	7.19766	1.42169	UNC13A	protein_coding
ENSG00000172971.7	0.4705	-2.41125	3.09738	-0.77848	0.436286	NA	-0.00968867	0.941001	0	UNC93B3	pseudogene
ENSG00000114547.5	0.4705	-2.41125	3.09738	-0.77848	0.436286	NA	-0.00968867	0.941001	0	ROPN1B	protein_coding
ENSG00000168779.15	0.4705	-2.41125	3.09738	-0.77848	0.436286	NA	-0.00968867	0.941001	0	SHOX2	protein_coding
ENSG00000201264.1	0.4705	-2.41125	3.09738	-0.77848	0.436286	NA	-0.00968867	0.941001	0	SNORD73	snoRNA
ENSG00000145864.8	0.4705	-2.41125	3.09738	-0.77848	0.436286	NA	-0.00968867	0.941001	0	GABRB2	protein_coding
ENSG00000266579.1	0.4705	-2.41125	3.09738	-0.77848	0.436286	NA	-0.00968867	0.941001	0	RP1-71H19.2	lincRNA
ENSG00000258093.1	0.4705	-2.41125	3.09738	-0.77848	0.436286	NA	-0.00968867	0.941001	0	AC005086.4	pseudogene
ENSG00000036565.10	0.4705	-2.41125	3.09738	-0.77848	0.436286	NA	-0.00968867	0.941001	0	SLC18A1	protein_coding
ENSG00000228862.3	0.4705	-2.41125	3.09738	-0.77848	0.436286	NA	-0.00968867	0.941001	0	RP11-91I20.3	lincRNA
ENSG00000245164.2	0.4705	-2.41125	3.09738	-0.77848	0.436286	NA	-0.00968867	0.941001	0	LINC00861	lincRNA
ENSG00000237443.1	0.4705	-2.41125	3.09738	-0.77848	0.436286	NA	-0.00968867	0.941001	0	OR13D2P	pseudogene
ENSG00000254874.1	0.4705	-2.41125	3.09738	-0.77848	0.436286	NA	-0.00968867	0.941001	0	RP11-676F20.1	lincRNA
ENSG00000255239.1	0.4705	-2.41125	3.09738	-0.77848	0.436286	NA	-0.00968867	0.941001	0	AP002954.6	pseudogene
ENSG00000257847.1	0.4705	-2.41125	3.09738	-0.77848	0.436286	NA	-0.00968867	0.941001	0	LSM3P2	pseudogene
ENSG00000272281.2	0.4705	-2.41125	3.09738	-0.77848	0.436286	NA	-0.00968867	0.941001	0	TPTE2P2	pseudogene
ENSG00000259954.1	0.4705	-2.41125	3.09738	-0.77848	0.436286	NA	-0.00968867	0.941001	0	IL21R-AS1	antisense
ENSG00000265038.1	0.4705	-2.41125	3.09738	-0.77848	0.436286	NA	-0.00968867	0.941001	0	PMM2P1	pseudogene
ENSG00000205076.4	0.4705	-2.41125	3.09738	-0.77848	0.436286	NA	-0.00968867	0.941001	0	LGALS7	protein_coding
ENSG00000105388.10	0.4705	-2.41125	3.09738	-0.77848	0.436286	NA	-0.00968867	0.941001	0	CEACAM5	protein_coding
ENSG00000176040.9	2.03625	-2.40287	1.52265	-1.57809	0.114546	NA	-0.039487	3.42012	0.652392	TMPRSS7	protein_coding
ENSG00000203859.5	2.02862	-2.39823	1.53472	-1.56265	0.118135	NA	-0.0386266	3.40486	0.652392	HSD3B2	protein_coding
ENSG00000272871.1	2.02862	-2.39823	1.53472	-1.56265	0.118135	NA	-0.0386266	3.40486	0.652392	RP11-408A13.4	lincRNA
ENSG00000115415.14	25483	-2.39696	0.0410453	-58.3978	0	0	-2.2887	42830.9	8135.07	STAT1	protein_coding
ENSG00000227619.1	68.8324	-2.39458	0.267265	-8.95957	3.25946e-19	1.74536e-17	-0.832244	115.918	21.7465	RP11-492E3.2	antisense
ENSG00000226835.1	1.86181	-2.39277	1.73114	-1.38219	0.166913	NA	-0.0294198	3.17871	0.544904	RP11-148B18.3	lincRNA
ENSG00000259364.1	1.93566	-2.39147	1.65384	-1.44601	0.148176	NA	-0.032433	3.26795	0.603356	RP11-64K12.9	antisense
ENSG00000267711.1	2.01437	-2.38938	1.52449	-1.56733	0.117038	NA	-0.0391822	3.37635	0.652392	RP11-686D22.5	lincRNA
ENSG00000231858.1	2.01056	-2.38698	1.5319	-1.55818	0.11919	NA	-0.0386617	3.36872	0.652392	AC067945.4	processed_transcript
ENSG00000172403.6	3.10835	-2.38544	1.26054	-1.8924	0.0584381	NA	-0.0556391	5.18437	1.03233	SYNPO2	protein_coding
ENSG00000254432.1	2.10924	-2.37811	1.54645	-1.53779	0.124099	NA	-0.0367809	3.50764	0.710844	RP11-33I11.2	antisense
ENSG00000137752.18	31.3559	-2.37704	0.400934	-5.92875	3.05254e-09	6.31064e-08	-0.454319	52.8034	9.90829	CASP1	protein_coding
ENSG00000243978.4	19.2904	-2.37534	0.529329	-4.48746	7.20787e-06	8.141e-05	-0.277929	32.2125	6.36838	RGAG1	protein_coding
ENSG00000130383.6	1.83611	-2.36613	1.67156	-1.41553	0.156914	NA	-0.0317506	3.12732	0.544904	FUT5	protein_coding
ENSG00000179750.11	2.97443	-2.36183	1.28801	-1.83369	0.0666994	NA	-0.0528313	4.96556	0.983296	APOBEC3B	protein_coding
ENSG00000100918.8	283.302	-2.35398	0.133251	-17.6658	7.69543e-70	1.35142e-67	-1.58921	473.867	92.737	REC8	protein_coding
ENSG00000260454.1	1.08354	-2.35214	3.95729	-0.594382	0.552257	NA	-0.0044177	1.78714	0.37994	RP11-367F23.2	lincRNA
ENSG00000252910.1	1.82186	-2.34996	1.62858	-1.44295	0.149036	NA	-0.0336579	3.09882	0.544904	RNU7-177P	snRNA
ENSG00000271499.1	4.86647	-2.34622	0.982961	-2.38689	0.0169915	NA	-0.0898014	8.14629	1.58665	CTC-559E9.9	pseudogene
ENSG00000164342.8	4.68732	-2.34372	1.02948	-2.27661	0.0228095	NA	-0.0812257	7.90489	1.46975	TLR3	protein_coding
ENSG00000163131.6	140.478	-2.34208	0.199994	-11.7107	1.12326e-31	1.03062e-29	-1.12153	234.223	46.7326	CTSS	protein_coding
ENSG00000166741.3	40.4316	-2.33981	0.353731	-6.61467	3.72382e-11	9.60781e-10	-0.542087	67.7325	13.1306	NNMT	protein_coding
ENSG00000255145.1	5.81508	-2.33766	0.909926	-2.56906	0.0101974	NA	-0.102934	9.71261	1.91756	RP11-60I3.5	antisense
ENSG00000138061.7	104.946	-2.33564	0.214631	-10.8821	1.40248e-27	1.11191e-25	-1.05021	175.296	34.5972	CYP1B1	protein_coding
ENSG00000268328.1	1.05521	-2.33453	2.1165	-1.10301	0.270022	NA	-0.0174112	1.77951	0.330904	AC019206.1	protein_coding
ENSG00000228960.4	1.05521	-2.33453	2.1165	-1.10301	0.270022	NA	-0.0174112	1.77951	0.330904	OR2A9P	pseudogene
ENSG00000213176.4	1.07973	-2.33428	2.1039	-1.1095	0.267213	NA	-0.017085	1.77951	0.37994	RPL13P6	pseudogene
ENSG00000153292.11	5.8957	-2.33148	0.901588	-2.58597	0.0097106	NA	-0.104284	9.81539	1.97601	GPR110	protein_coding
ENSG00000233430.2	1.07591	-2.32906	2.07812	-1.12075	0.262393	NA	-0.0175383	1.77189	0.37994	RP11-403I13.9	lincRNA
ENSG00000132109.8	412.019	-2.32609	0.115715	-20.1019	7.09991e-90	1.50592e-87	-1.70129	687.198	136.841	TRIM21	protein_coding
ENSG00000141028.6	1.78573	-2.32486	1.63328	-1.42343	0.154612	NA	-0.0331298	3.02655	0.544904	CDRT15P1	pseudogene
ENSG00000120329.4	1.01835	-2.32485	2.10872	-1.10249	0.270248	NA	-0.0182473	1.76426	0.272452	SLC25A2	protein_coding
ENSG00000219699.2	1.0721	-2.32438	2.07979	-1.1176	0.263736	NA	-0.0174783	1.76426	0.37994	RP11-325O24.2	pseudogene
ENSG00000254678.1	1.01454	-2.32047	2.13793	-1.08538	0.277753	NA	-0.0176904	1.75663	0.272452	RP11-109L13.5	pseudogene
ENSG00000271389.1	1.04377	-2.32026	2.12199	-1.09343	0.274204	NA	-0.0172306	1.75663	0.330904	OSBPL9P1	pseudogene
ENSG00000248771.1	1.04377	-2.32026	2.12199	-1.09343	0.274204	NA	-0.0172306	1.75663	0.330904	RP11-294O2.2	lincRNA
ENSG00000102001.8	1.06828	-2.32008	2.10887	-1.10015	0.271267	NA	-0.0169109	1.75663	0.37994	CACNA1F	protein_coding
ENSG00000257654.1	1.00792	-2.31142	2.14109	-1.07955	0.280341	NA	-0.0175827	1.74338	0.272452	RP11-497G19.2	lincRNA
ENSG00000224655.1	1.03714	-2.31124	2.12482	-1.08774	0.27671	NA	-0.0171267	1.74338	0.330904	AC018737.3	lincRNA
ENSG00000180152.3	1.0041	-2.30545	2.02954	-1.13595	0.255978	NA	-0.0196987	1.73575	0.272452	AC079753.4	pseudogene
ENSG00000233379.1	1.0041	-2.30545	2.02954	-1.13595	0.255978	NA	-0.0196987	1.73575	0.272452	RP11-318G21.4	lincRNA
ENSG00000120093.7	1.0041	-2.30545	2.02954	-1.13595	0.255978	NA	-0.0196987	1.73575	0.272452	HOXB3	protein_coding
ENSG00000252494.1	1.03333	-2.30529	2.01539	-1.14384	0.25269	NA	-0.0192229	1.73575	0.330904	RNU6-126P	snRNA
ENSG00000178125.10	1.05785	-2.30516	2.00401	-1.15027	0.250032	NA	-0.0188954	1.73575	0.37994	PPP1R42	protein_coding
ENSG00000257542.4	1.05785	-2.30516	2.00401	-1.15027	0.250032	NA	-0.0188954	1.73575	0.37994	OR7E47P	pseudogene
ENSG00000260062.2	1.05785	-2.30516	2.00401	-1.15027	0.250032	NA	-0.0188954	1.73575	0.37994	RP11-299H22.5	pseudogene
ENSG00000243877.1	1.00029	-2.30066	2.01321	-1.14278	0.253131	NA	-0.0200162	1.72812	0.272452	HMGB1P38	pseudogene
ENSG00000244346.1	1.00029	-2.30066	2.01321	-1.14278	0.253131	NA	-0.0200162	1.72812	0.272452	RP11-531F16.3	pseudogene
ENSG00000224662.2	1.00029	-2.30066	2.01321	-1.14278	0.253131	NA	-0.0200162	1.72812	0.272452	ATP6V1G1P3	pseudogene
ENSG00000152315.4	1.00029	-2.30066	2.01321	-1.14278	0.253131	NA	-0.0200162	1.72812	0.272452	KCNK13	protein_coding
ENSG00000206952.2	1.00029	-2.30066	2.01321	-1.14278	0.253131	NA	-0.0200162	1.72812	0.272452	SNORA50	snoRNA
ENSG00000225142.2	1.02951	-2.30052	1.99913	-1.15076	0.249829	NA	-0.0195432	1.72812	0.330904	RP11-490K7.1	pseudogene
ENSG00000232461.1	1.02951	-2.30052	1.99913	-1.15076	0.249829	NA	-0.0195432	1.72812	0.330904	RP11-644C3.1	lincRNA
ENSG00000196472.3	1.05403	-2.30041	1.9878	-1.15727	0.247163	NA	-0.0192196	1.72812	0.37994	RP13-644M16.4	pseudogene
ENSG00000235115.2	1.05403	-2.30041	1.9878	-1.15727	0.247163	NA	-0.0192196	1.72812	0.37994	CHCHD2P8	pseudogene
ENSG00000168309.12	0.996474	-2.29618	2.03282	-1.12956	0.258663	NA	-0.0195723	1.7205	0.272452	FAM107A	protein_coding
ENSG00000249192.1	0.996474	-2.29618	2.03282	-1.12956	0.258663	NA	-0.0195723	1.7205	0.272452	CTB-36O1.3	pseudogene
ENSG00000012124.10	0.996474	-2.29618	2.03282	-1.12956	0.258663	NA	-0.0195723	1.7205	0.272452	CD22	protein_coding
ENSG00000176857.4	1.0257	-2.29608	2.01851	-1.13751	0.255324	NA	-0.0190977	1.7205	0.330904	GJA1P1	pseudogene
ENSG00000222383.1	1.0257	-2.29608	2.01851	-1.13751	0.255324	NA	-0.0190977	1.7205	0.330904	RNA5SP203	rRNA
ENSG00000162520.10	1.05022	-2.296	2.007	-1.144	0.252625	NA	-0.0187711	1.7205	0.37994	SYNC	protein_coding
ENSG00000241537.1	1.05022	-2.296	2.007	-1.144	0.252625	NA	-0.0187711	1.7205	0.37994	RP11-624D20.1	pseudogene
ENSG00000222448.1	1.05022	-2.296	2.007	-1.144	0.252625	NA	-0.0187711	1.7205	0.37994	RN7SKP150	misc_RNA
ENSG00000213365.3	1.05022	-2.296	2.007	-1.144	0.252625	NA	-0.0187711	1.7205	0.37994	AP000593.6	pseudogene
ENSG00000074706.9	32.6603	-2.29544	0.380172	-6.03789	1.56147e-09	3.36437e-08	-0.477091	54.1244	11.1962	IPCEF1	protein_coding
ENSG00000235303.1	1.85109	-2.29262	1.57312	-1.45737	0.145014	NA	-0.0351305	3.09882	0.603356	RP1-79C4.1	lincRNA
ENSG00000251173.1	0.992659	-2.29198	2.14921	-1.06643	0.286229	NA	-0.0173354	1.71287	0.272452	UCHL1-AS1	antisense
ENSG00000272784.1	1.02189	-2.29192	2.13239	-1.07481	0.282458	NA	-0.0168841	1.71287	0.330904	RP11-335L23.5	lincRNA
ENSG00000049319.2	6.56454	-2.29079	0.846063	-2.70759	0.00677743	NA	-0.115918	10.9391	2.19001	SRD5A2	processed_transcript
ENSG00000112183.10	10.6447	-2.28837	0.698251	-3.27728	0.00104811	NA	-0.161637	17.6099	3.67956	RBM24	protein_coding
ENSG00000269019.1	2.05387	-2.28582	1.57789	-1.44865	0.147435	NA	-0.0332812	3.34785	0.759881	AC005932.1	antisense
ENSG00000188916.4	0.986036	-2.28275	2.12464	-1.07441	0.282637	NA	-0.0177152	1.69962	0.272452	FAM196A	protein_coding
ENSG00000234459.1	1.01526	-2.28273	2.10781	-1.08299	0.278813	NA	-0.0172669	1.69962	0.330904	AC002064.4	antisense
ENSG00000259876.1	1.01526	-2.28273	2.10781	-1.08299	0.278813	NA	-0.0172669	1.69962	0.330904	CTD-3037G24.4	antisense
ENSG00000273274.1	1.03978	-2.28272	2.09426	-1.08999	0.275719	NA	-0.0169538	1.69962	0.37994	ZBTB8B	protein_coding
ENSG00000153294.7	5.57116	-2.27999	0.914845	-2.49222	0.0126948	NA	-0.099494	9.28321	1.8591	GPR115	protein_coding
ENSG00000261642.1	1.83302	-2.27991	1.56778	-1.45422	0.145885	NA	-0.0352679	3.06269	0.603356	RP11-309H21.3	lincRNA
ENSG00000261664.1	1.03597	-2.27801	1.99486	-1.14194	0.253479	NA	-0.0189125	1.69199	0.37994	RP11-275F13.1	antisense
ENSG00000121594.7	1.03597	-2.27801	1.99486	-1.14194	0.253479	NA	-0.0189125	1.69199	0.37994	CD80	protein_coding
ENSG00000272537.1	1.03597	-2.27801	1.99486	-1.14194	0.253479	NA	-0.0189125	1.69199	0.37994	GS1-166A23.1	lincRNA
ENSG00000236060.2	1.03597	-2.27801	1.99486	-1.14194	0.253479	NA	-0.0189125	1.69199	0.37994	HSPB1P1	pseudogene
ENSG00000259050.2	1.01145	-2.278	2.0065	-1.13531	0.256246	NA	-0.0192339	1.69199	0.330904	CHORDC2P	pseudogene
ENSG00000232878.1	0.982222	-2.27798	2.02099	-1.12716	0.259673	NA	-0.0197041	1.69199	0.272452	DPYD-AS1	antisense
ENSG00000218153.2	0.982222	-2.27798	2.02099	-1.12716	0.259673	NA	-0.0197041	1.69199	0.272452	KRT18P22	pseudogene
ENSG00000250390.2	0.982222	-2.27798	2.02099	-1.12716	0.259673	NA	-0.0197041	1.69199	0.272452	RP11-338H14.1	lincRNA
ENSG00000180660.6	2.83948	-2.2771	1.27466	-1.78644	0.0740288	NA	-0.0522503	4.69566	0.983296	MAB21L1	protein_coding
ENSG00000238043.1	1.03215	-2.27341	1.99639	-1.13876	0.254803	NA	-0.0188489	1.68436	0.37994	RP11-699L21.2	lincRNA
ENSG00000258178.1	1.03215	-2.27341	1.99639	-1.13876	0.254803	NA	-0.0188489	1.68436	0.37994	RP11-18J9.3	lincRNA
ENSG00000199377.1	0.978407	-2.27332	2.02267	-1.12392	0.261046	NA	-0.0196393	1.68436	0.272452	RNU5F-1	snRNA
ENSG00000199072.1	0.978407	-2.27332	2.02267	-1.12392	0.261046	NA	-0.0196393	1.68436	0.272452	MIRLET7F1	miRNA
ENSG00000266072.1	0.978407	-2.27332	2.02267	-1.12392	0.261046	NA	-0.0196393	1.68436	0.272452	MIR5693	miRNA
ENSG00000136929.8	1.02834	-2.26824	2.09963	-1.08031	0.280005	NA	-0.0167706	1.67673	0.37994	HEMGN	protein_coding
ENSG00000234743.1	1.02834	-2.26824	2.09963	-1.08031	0.280005	NA	-0.0167706	1.67673	0.37994	EIF5AP4	pseudogene
ENSG00000200170.1	1.00382	-2.26817	2.1134	-1.07323	0.283167	NA	-0.0170824	1.67673	0.330904	Y_RNA	misc_RNA
ENSG00000254884.1	0.974593	-2.26809	2.13055	-1.06456	0.287076	NA	-0.0175291	1.67673	0.272452	RP11-682B13.2	pseudogene
ENSG00000104432.8	21.95	-2.26388	0.470044	-4.81632	1.4623e-06	1.92443e-05	-0.328562	36.1495	7.75044	IL7	protein_coding
ENSG00000058335.11	4.2904	-2.26241	1.10211	-2.0528	0.0400923	NA	-0.0676285	7.21853	1.36226	RASGRF1	protein_coding
ENSG00000136826.10	427.975	-2.26208	0.114402	-19.7731	5.07348e-87	1.04886e-84	-1.66226	707.535	148.414	KLF4	protein_coding
ENSG00000250611.1	1.0179	-2.25419	2.10458	-1.07109	0.28413	NA	-0.0165968	1.65586	0.37994	RP11-339D20.1	pseudogene
ENSG00000266135.1	1.0179	-2.25419	2.10458	-1.07109	0.28413	NA	-0.0165968	1.65586	0.37994	RN7SL625P	misc_RNA
ENSG00000242061.1	1.0179	-2.25419	2.10458	-1.07109	0.28413	NA	-0.0165968	1.65586	0.37994	CTD-2555K7.1	pseudogene
ENSG00000240031.1	0.993381	-2.25405	2.11858	-1.06394	0.287354	NA	-0.0169076	1.65586	0.330904	OR9A3P	pseudogene
ENSG00000236341.1	0.964155	-2.25388	2.13601	-1.05519	0.29134	NA	-0.0173529	1.65586	0.272452	RP5-1103B4.3	antisense
ENSG00000251224.1	1.01408	-2.2504	2.02168	-1.11314	0.265649	NA	-0.0181628	1.64823	0.37994	CNOT10-AS1	antisense
ENSG00000238279.1	0.960341	-2.25003	2.04895	-1.09813	0.272146	NA	-0.0189543	1.64823	0.272452	BX470102.3	antisense
ENSG00000238297.1	0.960341	-2.25003	2.04895	-1.09813	0.272146	NA	-0.0189543	1.64823	0.272452	U3	snoRNA
ENSG00000267882.1	0.960341	-2.25003	2.04895	-1.09813	0.272146	NA	-0.0189543	1.64823	0.272452	AL031666.2	protein_coding
ENSG00000154263.13	29.2883	-2.24729	0.438985	-5.11929	3.06686e-07	4.62921e-06	-0.359912	48.7371	9.83945	ABCA10	protein_coding
ENSG00000230906.2	0.985752	-2.24419	2.12245	-1.05735	0.29035	NA	-0.0167836	1.6406	0.330904	AC023115.1	lincRNA
ENSG00000230147.2	0.985752	-2.24419	2.12245	-1.05735	0.29035	NA	-0.0167836	1.6406	0.330904	RP11-305L7.5	pseudogene
ENSG00000267121.1	0.985752	-2.24419	2.12245	-1.05735	0.29035	NA	-0.0167836	1.6406	0.330904	CTD-2020K17.1	antisense
ENSG00000238368.1	0.956526	-2.24395	2.14009	-1.04853	0.294395	NA	-0.0172277	1.6406	0.272452	snoU13	snoRNA
ENSG00000243945.1	0.956526	-2.24395	2.14009	-1.04853	0.294395	NA	-0.0172277	1.6406	0.272452	RP11-696F10.1	pseudogene
ENSG00000146755.6	0.956526	-2.24395	2.14009	-1.04853	0.294395	NA	-0.0172277	1.6406	0.272452	TRIM50	protein_coding
ENSG00000162510.5	1.85372	-2.24273	1.56615	-1.432	0.152144	NA	-0.0343129	3.05506	0.652392	MATN1	protein_coding
ENSG00000214145.2	4.49788	-2.24205	1.00399	-2.23314	0.0255398	NA	-0.0820704	7.46756	1.5282	LINC00887	lincRNA
ENSG00000197825.4	0.996018	-2.22459	2.14309	-1.03803	0.299256	NA	-0.0157622	1.6121	0.37994	AC061975.1	pseudogene
ENSG00000257503.1	0.9715	-2.2243	2.15765	-1.03089	0.302591	NA	-0.0160759	1.6121	0.330904	CYB5AP5	pseudogene
ENSG00000254991.1	0.942274	-2.22396	2.17578	-1.02214	0.306713	NA	-0.0165218	1.6121	0.272452	RP13-631K18.3	lincRNA
ENSG00000227394.1	1.93434	-2.22307	1.58854	-1.39944	0.161682	NA	-0.0321645	3.15784	0.710844	AC007386.3	pseudogene
ENSG00000232615.4	0.967686	-2.21924	2.15968	-1.02758	0.304149	NA	-0.016015	1.60447	0.330904	CTD-2012J19.1	pseudogene
ENSG00000259838.1	0.93846	-2.21885	2.17792	-1.01879	0.308301	NA	-0.0164604	1.60447	0.272452	TCEB1P2	pseudogene
ENSG00000213886.3	3.51213	-2.21767	1.16119	-1.90982	0.056156	NA	-0.0604795	5.82696	1.1973	UBD	protein_coding
ENSG00000243649.4	240.835	-2.21758	0.148744	-14.9087	2.89529e-50	3.9736e-48	-1.38173	396.599	85.0713	CFB	protein_coding
ENSG00000151790.4	52.3723	-2.21471	0.311352	-7.11318	1.134e-12	3.44889e-11	-0.613451	86.259	18.4855	TDO2	protein_coding
ENSG00000213594.4	1.84037	-2.21207	1.60606	-1.37733	0.168411	NA	-0.0316895	3.01892	0.661808	GAPDHP25	pseudogene
ENSG00000106302.5	1.90865	-2.20831	1.55144	-1.4234	0.154621	NA	-0.033931	3.10645	0.710844	HYAL4	protein_coding
ENSG00000141371.8	2.74066	-2.20265	1.30677	-1.68556	0.0918801	NA	-0.0474201	4.49802	0.983296	C17orf64	protein_coding
ENSG00000244024.1	1.90102	-2.20227	1.56375	-1.40833	0.159035	NA	-0.0331911	3.09119	0.710844	RP11-622L21.1	pseudogene
ENSG00000249173.1	1.6574	-2.19973	1.74251	-1.26239	0.206808	NA	-0.0267869	2.76989	0.544904	RP11-701P16.4	lincRNA
ENSG00000258101.1	2.73403	-2.19941	1.28051	-1.71761	0.0858682	NA	-0.0497749	4.48477	0.983296	RP11-977B10.2	antisense
ENSG00000268812.2	6.04502	-2.19927	0.921232	-2.38731	0.016972	NA	-0.0920882	10.0169	2.0731	RP1-102K2.8	antisense
ENSG00000251661.3	3.56986	-2.19904	1.13426	-1.93873	0.0525339	NA	-0.0628409	5.88397	1.25575	RP11-326C3.11	antisense
ENSG00000236567.2	1.89058	-2.19585	1.55327	-1.41369	0.157453	NA	-0.0336719	3.07032	0.710844	RP11-39K24.7	pseudogene
ENSG00000261801.1	1.89058	-2.19585	1.55327	-1.41369	0.157453	NA	-0.0336719	3.07032	0.710844	LOXL1-AS1	antisense
ENSG00000042980.8	4.25381	-2.18833	1.06441	-2.0559	0.039792	NA	-0.070283	7.03787	1.46975	ADAM28	protein_coding
ENSG00000240567.1	5.48978	-2.18409	0.968347	-2.25549	0.0241028	NA	-0.0821189	8.96393	2.01563	RP11-3P17.4	lincRNA
ENSG00000143816.7	15.2236	-2.17785	0.551711	-3.94745	7.89875e-05	0.000696933	-0.239314	24.9179	5.52925	WNT9A	protein_coding
ENSG00000230839.1	2.76618	-2.17645	1.32968	-1.63682	0.101668	NA	-0.0445246	4.50003	1.03233	RP5-968J1.1	lincRNA
ENSG00000252414.1	1.63271	-2.17427	1.70093	-1.27829	0.201147	NA	-0.0280958	2.72052	0.544904	RNU6-100P	snRNA
ENSG00000226539.1	1.6289	-2.16835	1.67671	-1.29322	0.195935	NA	-0.0290071	2.71289	0.544904	AC012512.1	pseudogene
ENSG00000250938.1	1.62127	-2.16558	1.70291	-1.2717	0.203481	NA	-0.0279282	2.69763	0.544904	RP11-679C8.2	antisense
ENSG00000259274.1	1.62508	-2.1655	1.67735	-1.29102	0.196695	NA	-0.02895	2.70526	0.544904	CTD-2501E16.2	antisense
ENSG00000153707.11	2.66076	-2.16391	1.31907	-1.64049	0.100903	NA	-0.0456781	4.33823	0.983296	PTPRD	protein_coding
ENSG00000172927.3	30.9455	-2.16156	0.395396	-5.46682	4.58171e-08	8.00305e-07	-0.415495	50.5601	11.331	MYEOV	protein_coding
ENSG00000258088.1	3.63298	-2.16126	1.19012	-1.81599	0.0693715	NA	-0.0543558	5.89332	1.37265	RP11-114H23.2	lincRNA
ENSG00000272810.1	1.52345	-2.15382	3.91975	-0.549478	0.582677	NA	-0.0044345	2.502	0.544904	U91328.22	lincRNA
ENSG00000232564.1	1.7057	-2.14856	1.67267	-1.28451	0.198965	NA	-0.0283085	2.80804	0.603356	RP4-591N18.2	antisense
ENSG00000251364.2	13.155	-2.14762	0.585595	-3.66741	0.000245018	0.00189831	-0.212579	21.4521	4.85803	CTD-2516F10.2	antisense
ENSG00000253227.1	17.3696	-2.14628	0.508494	-4.22086	2.43373e-05	0.000242216	-0.273416	28.353	6.38623	RP11-383J24.1	lincRNA
ENSG00000170935.5	2.56986	-2.14284	1.3764	-1.55684	0.119508	NA	-0.041176	4.21487	0.924844	NCBP2L	protein_coding
ENSG00000154319.10	2.7195	-2.14251	1.29415	-1.65553	0.0978165	NA	-0.0467729	4.39725	1.04175	FAM167A	protein_coding
ENSG00000169429.6	407.887	-2.1385	0.11718	-18.2496	2.08446e-74	3.74104e-72	-1.55071	665.276	150.499	IL8	protein_coding
ENSG00000241678.1	1.68382	-2.12976	1.64619	-1.29375	0.195751	NA	-0.0291968	2.76428	0.603356	RP11-732A19.1	pseudogene
ENSG00000100311.12	7.71384	-2.12871	0.758675	-2.80583	0.00501877	NA	-0.131167	12.5853	2.8424	PDGFB	protein_coding
ENSG00000231925.7	1599.41	-2.12114	0.0633708	-33.4719	1.23791e-245	6.52177e-243	-1.90707	2599.64	599.176	TAPBP	protein_coding
ENSG00000225465.6	1.67237	-2.11969	1.62115	-1.30752	0.191035	NA	-0.0301745	2.74139	0.603356	RFPL1S	antisense
ENSG00000039139.9	31.5254	-2.11951	0.388972	-5.449	5.0653e-08	8.77269e-07	-0.418452	51.32	11.7307	DNAH5	protein_coding
ENSG00000121060.10	7287.79	-2.11109	0.0378399	-55.7901	0	0	-2.0296	11836.2	2739.34	TRIM25	protein_coding
ENSG00000261864.1	2.34503	-2.1024	1.49505	-1.40624	0.159653	NA	-0.0340459	3.8727	0.817356	RP11-67A1.2	processed_transcript
ENSG00000122877.9	4.22107	-2.09421	1.03152	-2.03023	0.0423336	NA	-0.0713178	6.85549	1.58665	EGR2	protein_coding
ENSG00000161940.6	1.71114	-2.0935	1.66506	-1.25731	0.208642	NA	-0.0275519	2.76989	0.652392	BCL6B	protein_coding
ENSG00000105246.5	4.10903	-2.08342	1.05912	-1.96713	0.0491687	NA	-0.0672025	6.68044	1.53762	EBI3	protein_coding
ENSG00000182348.5	1.69689	-2.0823	1.61111	-1.29247	0.196195	NA	-0.0296885	2.74139	0.652392	ZNF804B	protein_coding
ENSG00000264491.1	1.67883	-2.06851	1.60614	-1.28788	0.197789	NA	-0.0297465	2.70526	0.652392	RP11-349A8.3	antisense
ENSG00000257743.4	128.145	-2.06661	0.186762	-11.0655	1.84438e-28	1.49862e-26	-1.06396	207.061	49.2288	RP11-1220K2.2	protein_coding
ENSG00000261813.2	1.67501	-2.06537	1.62878	-1.26805	0.204782	NA	-0.0287223	2.69763	0.652392	RP11-151H2.3	pseudogene
ENSG00000251768.1	2.45091	-2.06468	1.36096	-1.51708	0.129245	NA	-0.0408659	3.96755	0.93426	RNA5SP217	rRNA
ENSG00000156219.12	40.988	-2.05955	0.333188	-6.18136	6.35531e-10	1.44965e-08	-0.516608	66.0198	15.9562	ART3	protein_coding
ENSG00000204267.9	236.209	-2.0572	0.142834	-14.4027	4.97755e-47	6.6634e-45	-1.3199	381.095	91.3238	TAP2	protein_coding
ENSG00000259932.1	1.66457	-2.057	1.63025	-1.26177	0.207032	NA	-0.0285626	2.67675	0.652392	CTD-2651B20.7	sense_intronic
ENSG00000239265.1	1.76607	-2.0526	1.68267	-1.21985	0.222523	NA	-0.0258824	2.82129	0.710844	CLRN1-AS1	antisense
ENSG00000165695.5	6.56834	-2.05122	0.834333	-2.45852	0.0139513	NA	-0.104111	10.6158	2.52091	AK8	protein_coding
ENSG00000260425.1	4.24912	-2.04919	1.01568	-2.01755	0.0436385	NA	-0.071553	6.8041	1.69414	LA16c-316G12.2	antisense
ENSG00000227850.1	1.76326	-2.04719	1.732	-1.18198	0.237214	NA	-0.0241285	2.81567	0.710844	SEPT2P1	pseudogene
ENSG00000196374.5	2.59217	-2.04488	1.34553	-1.51976	0.12857	NA	-0.0406143	4.1426	1.04175	HIST1H2BM	protein_coding
ENSG00000110375.2	1.64269	-2.03954	1.64544	-1.23951	0.215155	NA	-0.0277381	2.63299	0.652392	UPK2	protein_coding
ENSG00000241278.1	1.66928	-2.03772	1.67466	-1.2168	0.223681	NA	-0.0264387	2.67675	0.661808	ENPP7P4	pseudogene
ENSG00000237586.3	1.63888	-2.03661	1.64602	-1.23729	0.215978	NA	-0.0276822	2.62536	0.652392	RP11-383J24.2	pseudogene
ENSG00000252206.1	1.66165	-2.03175	1.67593	-1.21231	0.225394	NA	-0.0263281	2.6615	0.661808	RNU7-40P	snRNA
ENSG00000183185.5	3.96555	-2.02513	1.04219	-1.94315	0.051998	NA	-0.0678888	6.40291	1.5282	GABRR3	polymorphic_pseudogene
ENSG00000233048.1	1.7223	-2.02238	1.6251	-1.24446	0.213329	NA	-0.0277736	2.73376	0.710844	RP5-1069C8.2	lincRNA
ENSG00000220392.1	1.49776	-2.02215	1.78422	-1.13335	0.257066	NA	-0.023351	2.45061	0.544904	FCF1P5	pseudogene
ENSG00000233817.1	9.1448	-2.02154	0.707659	-2.85666	0.00428127	NA	-0.138864	14.6195	3.67015	RP11-168K11.3	lincRNA
ENSG00000177752.10	0.851084	-2.01913	2.39885	-0.841709	0.399951	NA	-0.0123418	1.42972	0.272452	YIPF7	protein_coding
ENSG00000220506.2	0.851084	-2.01913	2.39885	-0.841709	0.399951	NA	-0.0123418	1.42972	0.272452	RP3-415N12.1	pseudogene
ENSG00000259692.1	0.851084	-2.01913	2.39885	-0.841709	0.399951	NA	-0.0123418	1.42972	0.272452	RP11-499F3.2	lincRNA
ENSG00000139714.8	1.71187	-2.01692	1.59281	-1.26627	0.205418	NA	-0.0290833	2.71289	0.710844	MORN3	protein_coding
ENSG00000026950.12	227.672	-2.01668	0.157018	-12.8436	9.34486e-38	1.03823e-35	-1.19977	365.56	89.7842	BTN3A1	protein_coding
ENSG00000256069.3	4.12197	-2.01137	1.05494	-1.90663	0.0565691	NA	-0.0645236	6.59883	1.6451	A2MP1	pseudogene
ENSG00000239593.1	0.847269	-2.01074	2.25166	-0.893002	0.371856	NA	-0.0140017	1.42209	0.272452	RP11-477J21.6	antisense
ENSG00000255845.1	0.847269	-2.01074	2.25166	-0.893002	0.371856	NA	-0.0140017	1.42209	0.272452	RP11-804A23.1	antisense
ENSG00000255446.1	0.847269	-2.01074	2.25166	-0.893002	0.371856	NA	-0.0140017	1.42209	0.272452	CTD-2531D15.4	antisense
ENSG00000222578.1	0.847269	-2.01074	2.25166	-0.893002	0.371856	NA	-0.0140017	1.42209	0.272452	RNA5SP345	rRNA
ENSG00000260395.1	0.847269	-2.01074	2.25166	-0.893002	0.371856	NA	-0.0140017	1.42209	0.272452	CTD-2649C14.1	pseudogene
ENSG00000235189.1	0.876495	-2.01036	2.23045	-0.901328	0.367414	NA	-0.0135395	1.42209	0.330904	RP4-537K23.4	antisense
ENSG00000222604.1	0.901013	-2.01005	2.21349	-0.908091	0.36383	NA	-0.0132128	1.42209	0.37994	SNORA7	snoRNA
ENSG00000261079.1	0.901013	-2.01005	2.21349	-0.908091	0.36383	NA	-0.0132128	1.42209	0.37994	RP11-252A24.3	lincRNA
ENSG00000266976.1	0.901013	-2.01005	2.21349	-0.908091	0.36383	NA	-0.0132128	1.42209	0.37994	AC079466.1	lincRNA
ENSG00000249341.1	0.843455	-2.00458	2.23445	-0.897125	0.369652	NA	-0.0141911	1.41446	0.272452	RP11-317M11.1	sense_intronic
ENSG00000239133.1	0.843455	-2.00458	2.23445	-0.897125	0.369652	NA	-0.0141911	1.41446	0.272452	snoU13	snoRNA
ENSG00000258465.2	0.872681	-2.00424	2.21318	-0.905593	0.365151	NA	-0.0137313	1.41446	0.330904	DCAF8	protein_coding
ENSG00000250860.1	0.872681	-2.00424	2.21318	-0.905593	0.365151	NA	-0.0137313	1.41446	0.330904	CTD-2265D6.2	pseudogene
ENSG00000236035.2	0.897199	-2.00396	2.19619	-0.91247	0.361521	NA	-0.0134073	1.41446	0.37994	RP11-90O23.1	pseudogene
ENSG00000229670.2	0.897199	-2.00396	2.19619	-0.91247	0.361521	NA	-0.0134073	1.41446	0.37994	PKP4P1	pseudogene
ENSG00000228028.2	0.897199	-2.00396	2.19619	-0.91247	0.361521	NA	-0.0134073	1.41446	0.37994	AC069257.8	antisense
ENSG00000159871.10	0.897199	-2.00396	2.19619	-0.91247	0.361521	NA	-0.0134073	1.41446	0.37994	LYPD5	protein_coding
ENSG00000233524.1	0.83964	-1.99901	2.25686	-0.885749	0.375753	NA	-0.013877	1.40683	0.272452	RANP8	pseudogene
ENSG00000263370.1	0.83964	-1.99901	2.25686	-0.885749	0.375753	NA	-0.013877	1.40683	0.272452	RP11-68I3.5	antisense
ENSG00000200257.1	0.83964	-1.99901	2.25686	-0.885749	0.375753	NA	-0.013877	1.40683	0.272452	RNU6-97P	snRNA
ENSG00000214097.4	0.868866	-1.99872	2.23535	-0.894142	0.371246	NA	-0.0134159	1.40683	0.330904	SMCO1	protein_coding
ENSG00000242661.1	0.868866	-1.99872	2.23535	-0.894142	0.371246	NA	-0.0134159	1.40683	0.330904	RPS3AP43	pseudogene
ENSG00000227581.2	0.868866	-1.99872	2.23535	-0.894142	0.371246	NA	-0.0134159	1.40683	0.330904	RP13-140E4.1	pseudogene
ENSG00000213431.4	0.893384	-1.99848	2.21817	-0.900959	0.36761	NA	-0.0130901	1.40683	0.37994	RP11-301G23.1	pseudogene
ENSG00000233747.1	2.35882	-1.99784	1.40984	-1.41707	0.156463	NA	-0.0364029	3.7928	0.924844	RPL36AP13	pseudogene
ENSG00000273164.1	2.50084	-1.99667	1.35026	-1.47873	0.139213	NA	-0.0394868	3.95993	1.04175	DGCR10	sense_intronic
ENSG00000255851.1	0.835826	-1.99457	2.41091	-0.827313	0.40806	NA	-0.0121104	1.3992	0.272452	AC061975.9	pseudogene
ENSG00000211995.1	0.865052	-1.99436	2.38582	-0.83592	0.4032	NA	-0.0116774	1.3992	0.330904	AP000428.1	miRNA
ENSG00000153303.12	3.84984	-1.99336	1.08696	-1.83389	0.0666711	NA	-0.0608609	6.22053	1.47916	FRMD1	protein_coding
ENSG00000025708.8	56.4958	-1.99175	0.287072	-6.93817	3.97219e-12	1.14618e-10	-0.614755	90.1617	22.8298	TYMP	protein_coding
ENSG00000230140.1	1.46825	-1.98947	1.73449	-1.14701	0.251379	NA	-0.0245893	2.39159	0.544904	AC016738.3	antisense
ENSG00000230612.1	1.46825	-1.98947	1.73449	-1.14701	0.251379	NA	-0.0245893	2.39159	0.544904	AC004237.1	antisense
ENSG00000169252.4	1.46825	-1.98947	1.73449	-1.14701	0.251379	NA	-0.0245893	2.39159	0.544904	ADRB2	protein_coding
ENSG00000183281.10	1.75826	-1.98926	1.63288	-1.21826	0.223127	NA	-0.0266559	2.75665	0.759881	PLGLB1	protein_coding
ENSG00000233929.1	1.76489	-1.98725	1.69245	-1.17418	0.240323	NA	-0.0244679	2.76989	0.759881	MT1XP1	pseudogene
ENSG00000272161.1	0.357429	-1.98333	3.45597	-0.573884	0.566046	NA	-0.00572951	0.714858	0	RP4-713A8.1	sense_intronic
ENSG00000229636.2	0.357429	-1.98333	3.45597	-0.573884	0.566046	NA	-0.00572951	0.714858	0	KRT8P21	pseudogene
ENSG00000241720.2	0.357429	-1.98333	3.45597	-0.573884	0.566046	NA	-0.00572951	0.714858	0	RP4-735C1.4	antisense
ENSG00000226947.1	0.357429	-1.98333	3.45597	-0.573884	0.566046	NA	-0.00572951	0.714858	0	RP1-52J10.9	pseudogene
ENSG00000132681.12	0.357429	-1.98333	3.45597	-0.573884	0.566046	NA	-0.00572951	0.714858	0	ATP1A4	protein_coding
ENSG00000231020.1	0.357429	-1.98333	3.45597	-0.573884	0.566046	NA	-0.00572951	0.714858	0	RP11-357J22.1	pseudogene
ENSG00000261250.1	0.357429	-1.98333	3.45597	-0.573884	0.566046	NA	-0.00572951	0.714858	0	RP11-545A16.1	antisense
ENSG00000233040.2	0.357429	-1.98333	3.45597	-0.573884	0.566046	NA	-0.00572951	0.714858	0	FAM204BP	pseudogene
ENSG00000207491.1	0.357429	-1.98333	3.45597	-0.573884	0.566046	NA	-0.00572951	0.714858	0	RNU6-423P	snRNA
ENSG00000200033.1	0.357429	-1.98333	3.45597	-0.573884	0.566046	NA	-0.00572951	0.714858	0	RNU6-403P	snRNA
ENSG00000233684.2	0.357429	-1.98333	3.45597	-0.573884	0.566046	NA	-0.00572951	0.714858	0	AC079779.6	lincRNA
ENSG00000130508.6	0.357429	-1.98333	3.45597	-0.573884	0.566046	NA	-0.00572951	0.714858	0	PXDN	protein_coding
ENSG00000228496.1	0.357429	-1.98333	3.45597	-0.573884	0.566046	NA	-0.00572951	0.714858	0	AC106875.1	sense_intronic
ENSG00000226247.1	0.357429	-1.98333	3.45597	-0.573884	0.566046	NA	-0.00572951	0.714858	0	AC005034.3	pseudogene
ENSG00000235414.3	0.357429	-1.98333	3.45597	-0.573884	0.566046	NA	-0.00572951	0.714858	0	AC016737.1	pseudogene
ENSG00000237964.3	0.357429	-1.98333	3.45597	-0.573884	0.566046	NA	-0.00572951	0.714858	0	AC068042.1	pseudogene
ENSG00000231017.1	0.357429	-1.98333	3.45597	-0.573884	0.566046	NA	-0.00572951	0.714858	0	AC013404.1	pseudogene
ENSG00000207647.1	0.357429	-1.98333	3.45597	-0.573884	0.566046	NA	-0.00572951	0.714858	0	MIR153-1	miRNA
ENSG00000252346.1	0.357429	-1.98333	3.45597	-0.573884	0.566046	NA	-0.00572951	0.714858	0	RNA5SP121	rRNA
ENSG00000223968.1	0.357429	-1.98333	3.45597	-0.573884	0.566046	NA	-0.00572951	0.714858	0	AC098614.1	pseudogene
ENSG00000229453.1	0.357429	-1.98333	3.45597	-0.573884	0.566046	NA	-0.00572951	0.714858	0	SPINK8	protein_coding
ENSG00000272182.1	0.357429	-1.98333	3.45597	-0.573884	0.566046	NA	-0.00572951	0.714858	0	RP11-802O23.3	antisense
ENSG00000244681.1	0.357429	-1.98333	3.45597	-0.573884	0.566046	NA	-0.00572951	0.714858	0	MTHFD2P1	pseudogene
ENSG00000250433.1	0.357429	-1.98333	3.45597	-0.573884	0.566046	NA	-0.00572951	0.714858	0	CLSTN2-AS1	antisense
ENSG00000232873.1	0.357429	-1.98333	3.45597	-0.573884	0.566046	NA	-0.00572951	0.714858	0	AC046143.6	pseudogene
ENSG00000211482.1	0.357429	-1.98333	3.45597	-0.573884	0.566046	NA	-0.00572951	0.714858	0	AC092574.1	miRNA
ENSG00000251329.1	0.357429	-1.98333	3.45597	-0.573884	0.566046	NA	-0.00572951	0.714858	0	RP11-240A16.1	lincRNA
ENSG00000248735.2	0.357429	-1.98333	3.45597	-0.573884	0.566046	NA	-0.00572951	0.714858	0	R3HDM2P1	pseudogene
ENSG00000248305.1	0.357429	-1.98333	3.45597	-0.573884	0.566046	NA	-0.00572951	0.714858	0	RP11-310A13.2	pseudogene
ENSG00000250360.1	0.357429	-1.98333	3.45597	-0.573884	0.566046	NA	-0.00572951	0.714858	0	CTD-2089N3.1	lincRNA
ENSG00000248474.1	0.357429	-1.98333	3.45597	-0.573884	0.566046	NA	-0.00572951	0.714858	0	CTD-2292M14.1	lincRNA
ENSG00000250359.1	0.357429	-1.98333	3.45597	-0.573884	0.566046	NA	-0.00572951	0.714858	0	PTP4A1P4	pseudogene
ENSG00000251356.1	0.357429	-1.98333	3.45597	-0.573884	0.566046	NA	-0.00572951	0.714858	0	RAB5CP2	pseudogene
ENSG00000213488.4	0.357429	-1.98333	3.45597	-0.573884	0.566046	NA	-0.00572951	0.714858	0	CTB-85P21.1	pseudogene
ENSG00000229796.1	0.357429	-1.98333	3.45597	-0.573884	0.566046	NA	-0.00572951	0.714858	0	RP5-1077H22.1	lincRNA
ENSG00000216762.1	0.357429	-1.98333	3.45597	-0.573884	0.566046	NA	-0.00572951	0.714858	0	VN1R13P	pseudogene
ENSG00000214810.4	0.357429	-1.98333	3.45597	-0.573884	0.566046	NA	-0.00572951	0.714858	0	CYCSP55	pseudogene
ENSG00000261080.1	0.357429	-1.98333	3.45597	-0.573884	0.566046	NA	-0.00572951	0.714858	0	RP1-166H4.2	lincRNA
ENSG00000236700.1	0.357429	-1.98333	3.45597	-0.573884	0.566046	NA	-0.00572951	0.714858	0	LINC01010	lincRNA
ENSG00000232529.1	0.357429	-1.98333	3.45597	-0.573884	0.566046	NA	-0.00572951	0.714858	0	RP1-257I9.2	lincRNA
ENSG00000233893.1	0.357429	-1.98333	3.45597	-0.573884	0.566046	NA	-0.00572951	0.714858	0	EZR-AS1	antisense
ENSG00000225532.1	0.357429	-1.98333	3.45597	-0.573884	0.566046	NA	-0.00572951	0.714858	0	XX-C2158C6.3	lincRNA
ENSG00000228815.1	0.357429	-1.98333	3.45597	-0.573884	0.566046	NA	-0.00572951	0.714858	0	MARK2P13	pseudogene
ENSG00000250990.1	0.357429	-1.98333	3.45597	-0.573884	0.566046	NA	-0.00572951	0.714858	0	AC073635.5	antisense
ENSG00000226230.1	0.357429	-1.98333	3.45597	-0.573884	0.566046	NA	-0.00572951	0.714858	0	AC007237.2	pseudogene
ENSG00000243797.2	0.357429	-1.98333	3.45597	-0.573884	0.566046	NA	-0.00572951	0.714858	0	CTB-111H14.1	sense_overlapping
ENSG00000180019.5	0.357429	-1.98333	3.45597	-0.573884	0.566046	NA	-0.00572951	0.714858	0	AC079741.2	pseudogene
ENSG00000236105.1	0.357429	-1.98333	3.45597	-0.573884	0.566046	NA	-0.00572951	0.714858	0	AC000110.1	pseudogene
ENSG00000229196.3	0.357429	-1.98333	3.45597	-0.573884	0.566046	NA	-0.00572951	0.714858	0	RP11-775D22.2	antisense
ENSG00000241026.1	0.357429	-1.98333	3.45597	-0.573884	0.566046	NA	-0.00572951	0.714858	0	CTD-2036J7.1	pseudogene
ENSG00000254033.1	0.357429	-1.98333	3.45597	-0.573884	0.566046	NA	-0.00572951	0.714858	0	RP11-431M3.2	lincRNA
ENSG00000254139.1	0.357429	-1.98333	3.45597	-0.573884	0.566046	NA	-0.00572951	0.714858	0	CTD-2339F6.1	lincRNA
ENSG00000215297.3	0.357429	-1.98333	3.45597	-0.573884	0.566046	NA	-0.00572951	0.714858	0	RP11-62E14.2	pseudogene
ENSG00000231697.3	0.357429	-1.98333	3.45597	-0.573884	0.566046	NA	-0.00572951	0.714858	0	NANOGP5	pseudogene
ENSG00000229245.2	0.357429	-1.98333	3.45597	-0.573884	0.566046	NA	-0.00572951	0.714858	0	RP11-542K23.7	antisense
ENSG00000216181.1	0.357429	-1.98333	3.45597	-0.573884	0.566046	NA	-0.00572951	0.714858	0	AL391056.1	miRNA
ENSG00000237470.2	0.357429	-1.98333	3.45597	-0.573884	0.566046	NA	-0.00572951	0.714858	0	DCLRE1CP1	pseudogene
ENSG00000207327.1	0.357429	-1.98333	3.45597	-0.573884	0.566046	NA	-0.00572951	0.714858	0	RNU6-883P	snRNA
ENSG00000223528.3	0.357429	-1.98333	3.45597	-0.573884	0.566046	NA	-0.00572951	0.714858	0	RP11-223P11.3	antisense
ENSG00000270778.1	0.357429	-1.98333	3.45597	-0.573884	0.566046	NA	-0.00572951	0.714858	0	RP11-31A20.1	pseudogene
ENSG00000233319.1	0.357429	-1.98333	3.45597	-0.573884	0.566046	NA	-0.00572951	0.714858	0	RP11-500G10.4	pseudogene
ENSG00000239920.1	0.357429	-1.98333	3.45597	-0.573884	0.566046	NA	-0.00572951	0.714858	0	AC015691.13	antisense
ENSG00000181109.3	0.357429	-1.98333	3.45597	-0.573884	0.566046	NA	-0.00572951	0.714858	0	OR52P1P	pseudogene
ENSG00000250041.2	0.357429	-1.98333	3.45597	-0.573884	0.566046	NA	-0.00572951	0.714858	0	CTD-2003C8.2	lincRNA
ENSG00000255314.1	0.357429	-1.98333	3.45597	-0.573884	0.566046	NA	-0.00572951	0.714858	0	RP11-702F3.3	lincRNA
ENSG00000255146.1	0.357429	-1.98333	3.45597	-0.573884	0.566046	NA	-0.00572951	0.714858	0	RP11-659P15.1	lincRNA
ENSG00000269895.1	0.357429	-1.98333	3.45597	-0.573884	0.566046	NA	-0.00572951	0.714858	0	AP000654.4	lincRNA
ENSG00000255334.1	0.357429	-1.98333	3.45597	-0.573884	0.566046	NA	-0.00572951	0.714858	0	RP11-708L7.6	sense_intronic
ENSG00000255892.1	0.357429	-1.98333	3.45597	-0.573884	0.566046	NA	-0.00572951	0.714858	0	RP11-459D22.2	pseudogene
ENSG00000256747.1	0.357429	-1.98333	3.45597	-0.573884	0.566046	NA	-0.00572951	0.714858	0	RP11-860B13.1	antisense
ENSG00000253053.1	0.357429	-1.98333	3.45597	-0.573884	0.566046	NA	-0.00572951	0.714858	0	RN7SKP289	misc_RNA
ENSG00000250280.2	0.357429	-1.98333	3.45597	-0.573884	0.566046	NA	-0.00572951	0.714858	0	RP11-305O6.3	sense_intronic
ENSG00000255733.1	0.357429	-1.98333	3.45597	-0.573884	0.566046	NA	-0.00572951	0.714858	0	IFNG-AS1	antisense
ENSG00000223126.1	0.357429	-1.98333	3.45597	-0.573884	0.566046	NA	-0.00572951	0.714858	0	RN7SKP263	misc_RNA
ENSG00000258292.1	0.357429	-1.98333	3.45597	-0.573884	0.566046	NA	-0.00572951	0.714858	0	RP11-536G4.1	protein_coding
ENSG00000229715.4	0.357429	-1.98333	3.45597	-0.573884	0.566046	NA	-0.00572951	0.714858	0	EEF1DP3	pseudogene
ENSG00000234527.1	0.357429	-1.98333	3.45597	-0.573884	0.566046	NA	-0.00572951	0.714858	0	PCDH9-AS1	antisense
ENSG00000233349.1	0.357429	-1.98333	3.45597	-0.573884	0.566046	NA	-0.00572951	0.714858	0	LINC00333	lincRNA
ENSG00000229723.1	0.357429	-1.98333	3.45597	-0.573884	0.566046	NA	-0.00572951	0.714858	0	LINC01054	antisense
ENSG00000257179.1	0.357429	-1.98333	3.45597	-0.573884	0.566046	NA	-0.00572951	0.714858	0	HMGN2P6	pseudogene
ENSG00000265530.1	0.357429	-1.98333	3.45597	-0.573884	0.566046	NA	-0.00572951	0.714858	0	AL121594.1	miRNA
ENSG00000258952.1	0.357429	-1.98333	3.45597	-0.573884	0.566046	NA	-0.00572951	0.714858	0	RP11-1042B17.5	lincRNA
ENSG00000206822.1	0.357429	-1.98333	3.45597	-0.573884	0.566046	NA	-0.00572951	0.714858	0	Y_RNA	misc_RNA
ENSG00000259079.1	0.357429	-1.98333	3.45597	-0.573884	0.566046	NA	-0.00572951	0.714858	0	RP1-261D10.1	pseudogene
ENSG00000259557.2	0.357429	-1.98333	3.45597	-0.573884	0.566046	NA	-0.00572951	0.714858	0	HMGN1P26	pseudogene
ENSG00000238166.2	0.357429	-1.98333	3.45597	-0.573884	0.566046	NA	-0.00572951	0.714858	0	RP11-160C18.4	pseudogene
ENSG00000182774.6	0.357429	-1.98333	3.45597	-0.573884	0.566046	NA	-0.00572951	0.714858	0	RPS17L	protein_coding
ENSG00000266232.1	0.357429	-1.98333	3.45597	-0.573884	0.566046	NA	-0.00572951	0.714858	0	MIR3178	miRNA
ENSG00000169181.8	0.357429	-1.98333	3.45597	-0.573884	0.566046	NA	-0.00572951	0.714858	0	GSG1L	protein_coding
ENSG00000202476.1	0.357429	-1.98333	3.45597	-0.573884	0.566046	NA	-0.00572951	0.714858	0	Y_RNA	misc_RNA
ENSG00000260867.1	0.357429	-1.98333	3.45597	-0.573884	0.566046	NA	-0.00572951	0.714858	0	RP11-459F6.1	antisense
ENSG00000261722.1	0.357429	-1.98333	3.45597	-0.573884	0.566046	NA	-0.00572951	0.714858	0	RP11-679B19.2	lincRNA
ENSG00000260183.1	0.357429	-1.98333	3.45597	-0.573884	0.566046	NA	-0.00572951	0.714858	0	RP11-109P11.1	antisense
ENSG00000261253.1	0.357429	-1.98333	3.45597	-0.573884	0.566046	NA	-0.00572951	0.714858	0	AC137932.6	antisense
ENSG00000224647.2	0.357429	-1.98333	3.45597	-0.573884	0.566046	NA	-0.00572951	0.714858	0	AC026954.6	pseudogene
ENSG00000266642.1	0.357429	-1.98333	3.45597	-0.573884	0.566046	NA	-0.00572951	0.714858	0	RP11-20B24.4	antisense
ENSG00000236234.1	0.357429	-1.98333	3.45597	-0.573884	0.566046	NA	-0.00572951	0.714858	0	AC091132.1	antisense
ENSG00000261965.1	0.357429	-1.98333	3.45597	-0.573884	0.566046	NA	-0.00572951	0.714858	0	ISCA1P3	pseudogene
ENSG00000265702.1	0.357429	-1.98333	3.45597	-0.573884	0.566046	NA	-0.00572951	0.714858	0	RP11-156L14.1	antisense
ENSG00000265437.1	0.357429	-1.98333	3.45597	-0.573884	0.566046	NA	-0.00572951	0.714858	0	RP11-757O6.4	pseudogene
ENSG00000212710.3	0.357429	-1.98333	3.45597	-0.573884	0.566046	NA	-0.00572951	0.714858	0	CTAGE1	protein_coding
ENSG00000223023.1	0.357429	-1.98333	3.45597	-0.573884	0.566046	NA	-0.00572951	0.714858	0	Y_RNA	misc_RNA
ENSG00000263698.1	0.357429	-1.98333	3.45597	-0.573884	0.566046	NA	-0.00572951	0.714858	0	RP11-408H20.3	antisense
ENSG00000214255.4	0.357429	-1.98333	3.45597	-0.573884	0.566046	NA	-0.00572951	0.714858	0	RPS2P6	pseudogene
ENSG00000267214.1	0.357429	-1.98333	3.45597	-0.573884	0.566046	NA	-0.00572951	0.714858	0	CTC-265F19.3	antisense
ENSG00000263995.1	0.357429	-1.98333	3.45597	-0.573884	0.566046	NA	-0.00572951	0.714858	0	AC011499.1	miRNA
ENSG00000105639.14	0.357429	-1.98333	3.45597	-0.573884	0.566046	NA	-0.00572951	0.714858	0	JAK3	protein_coding
ENSG00000238630.1	0.357429	-1.98333	3.45597	-0.573884	0.566046	NA	-0.00572951	0.714858	0	snoU13	snoRNA
ENSG00000266908.1	0.357429	-1.98333	3.45597	-0.573884	0.566046	NA	-0.00572951	0.714858	0	RP5-1022P6.7	lincRNA
ENSG00000100985.7	0.357429	-1.98333	3.45597	-0.573884	0.566046	NA	-0.00572951	0.714858	0	MMP9	protein_coding
ENSG00000232884.3	0.357429	-1.98333	3.45597	-0.573884	0.566046	NA	-0.00572951	0.714858	0	AF127936.3	lincRNA
ENSG00000269950.1	0.357429	-1.98333	3.45597	-0.573884	0.566046	NA	-0.00572951	0.714858	0	AP000962.2	lincRNA
ENSG00000228930.1	0.357429	-1.98333	3.45597	-0.573884	0.566046	NA	-0.00572951	0.714858	0	MTCO1P3	pseudogene
ENSG00000235295.1	0.357429	-1.98333	3.45597	-0.573884	0.566046	NA	-0.00572951	0.714858	0	XXbac-B476C20.17	lincRNA
ENSG00000187905.6	0.357429	-1.98333	3.45597	-0.573884	0.566046	NA	-0.00572951	0.714858	0	AC002472.13	protein_coding
ENSG00000244671.2	0.357429	-1.98333	3.45597	-0.573884	0.566046	NA	-0.00572951	0.714858	0	RN7SL280P	misc_RNA
ENSG00000228719.1	0.357429	-1.98333	3.45597	-0.573884	0.566046	NA	-0.00572951	0.714858	0	RP5-1119A7.14	lincRNA
ENSG00000226820.2	0.357429	-1.98333	3.45597	-0.573884	0.566046	NA	-0.00572951	0.714858	0	RP11-747I9.1	pseudogene
ENSG00000227645.2	0.357429	-1.98333	3.45597	-0.573884	0.566046	NA	-0.00572951	0.714858	0	RPL7P54	pseudogene
ENSG00000215102.2	0.357429	-1.98333	3.45597	-0.573884	0.566046	NA	-0.00572951	0.714858	0	TERF1P4	pseudogene
ENSG00000239182.1	0.357429	-1.98333	3.45597	-0.573884	0.566046	NA	-0.00572951	0.714858	0	SNORA35	snoRNA
ENSG00000122122.9	0.357429	-1.98333	3.45597	-0.573884	0.566046	NA	-0.00572951	0.714858	0	SASH3	protein_coding
ENSG00000234288.1	0.357429	-1.98333	3.45597	-0.573884	0.566046	NA	-0.00572951	0.714858	0	OR1AA1P	pseudogene
ENSG00000230899.1	0.357429	-1.98333	3.45597	-0.573884	0.566046	NA	-0.00572951	0.714858	0	MAGEA8-AS1	antisense
ENSG00000105697.3	24.6444	-1.98239	0.48235	-4.10985	3.95915e-05	0.000377472	-0.263184	39.2031	10.0856	HAMP	protein_coding
ENSG00000196648.6	1.67192	-1.98221	1.63219	-1.21445	0.224576	NA	-0.027029	2.63299	0.710844	GOLGA6L9	protein_coding
ENSG00000115593.10	0.829203	-1.98193	2.26408	-0.87538	0.381367	NA	-0.0136992	1.38595	0.272452	SMYD1	protein_coding
ENSG00000270941.1	0.858429	-1.98176	2.24217	-0.883857	0.376773	NA	-0.0132395	1.38595	0.330904	RP5-966M1.5	pseudogene
ENSG00000234356.1	0.858429	-1.98176	2.24217	-0.883857	0.376773	NA	-0.0132395	1.38595	0.330904	AC009945.4	pseudogene
ENSG00000228166.1	0.858429	-1.98176	2.24217	-0.883857	0.376773	NA	-0.0132395	1.38595	0.330904	MTND1P11	pseudogene
ENSG00000259254.1	0.858429	-1.98176	2.24217	-0.883857	0.376773	NA	-0.0132395	1.38595	0.330904	CTD-2339L15.3	sense_intronic
ENSG00000133124.10	0.858429	-1.98176	2.24217	-0.883857	0.376773	NA	-0.0132395	1.38595	0.330904	IRS4	protein_coding
ENSG00000219391.1	0.882947	-1.98161	2.22467	-0.890742	0.373067	NA	-0.0129146	1.38595	0.37994	AC019129.1	pseudogene
ENSG00000226409.1	0.882947	-1.98161	2.22467	-0.890742	0.373067	NA	-0.0129146	1.38595	0.37994	RP11-735G4.1	antisense
ENSG00000253712.1	0.882947	-1.98161	2.22467	-0.890742	0.373067	NA	-0.0129146	1.38595	0.37994	RP11-697M17.2	lincRNA
ENSG00000268288.1	1.76589	-1.98073	1.75202	-1.13054	0.25825	NA	-0.0225094	2.77191	0.759881	RP11-98D18.16	antisense
ENSG00000146383.7	1.6681	-1.97925	1.63276	-1.21221	0.22543	NA	-0.0269735	2.62536	0.710844	TAAR6	protein_coding
ENSG00000235505.3	2.42318	-1.97717	1.45381	-1.35999	0.173832	NA	-0.0331619	3.86306	0.983296	RP11-693N9.2	pseudogene
ENSG00000233996.1	0.825388	-1.9752	2.14629	-0.920285	0.357424	NA	-0.0152396	1.37832	0.272452	AC013439.4	pseudogene
ENSG00000249055.1	0.825388	-1.9752	2.14629	-0.920285	0.357424	NA	-0.0152396	1.37832	0.272452	TBCAP3	pseudogene
ENSG00000273172.1	0.825388	-1.9752	2.14629	-0.920285	0.357424	NA	-0.0152396	1.37832	0.272452	AC108004.2	lincRNA
ENSG00000185013.12	2.34827	-1.9751	1.36277	-1.44933	0.147246	NA	-0.038879	3.76229	0.93426	NT5C1B	protein_coding
ENSG00000263597.1	0.854614	-1.97506	2.12736	-0.92841	0.353195	NA	-0.0147579	1.37832	0.330904	MIR3936	miRNA
ENSG00000231108.2	0.854614	-1.97506	2.12736	-0.92841	0.353195	NA	-0.0147579	1.37832	0.330904	RP11-390F4.9	pseudogene
ENSG00000256020.1	0.854614	-1.97506	2.12736	-0.92841	0.353195	NA	-0.0147579	1.37832	0.330904	RP5-1154L15.2	sense_intronic
ENSG00000258976.1	0.854614	-1.97506	2.12736	-0.92841	0.353195	NA	-0.0147579	1.37832	0.330904	CTD-2207P18.2	lincRNA
ENSG00000213526.3	0.854614	-1.97506	2.12736	-0.92841	0.353195	NA	-0.0147579	1.37832	0.330904	SETP8	pseudogene
ENSG00000272506.1	0.879132	-1.97495	2.11225	-0.934996	0.34979	NA	-0.0144247	1.37832	0.37994	RP4-535B20.4	lincRNA
ENSG00000229832.1	0.879132	-1.97495	2.11225	-0.934996	0.34979	NA	-0.0144247	1.37832	0.37994	RP11-384C4.2	antisense
ENSG00000130167.9	0.879132	-1.97495	2.11225	-0.934996	0.34979	NA	-0.0144247	1.37832	0.37994	TSPAN16	protein_coding
ENSG00000115155.12	2.47514	-1.97363	1.44573	-1.36514	0.172209	NA	-0.0333518	3.90853	1.04175	OTOF	protein_coding
ENSG00000117020.12	4.93147	-1.96978	0.946857	-2.08033	0.0374953	NA	-0.0778228	7.78886	2.07408	AKT3	protein_coding
ENSG00000182179.6	72.0521	-1.96969	0.249746	-7.88676	3.10128e-15	1.2631e-13	-0.733075	114.998	29.1066	UBA7	protein_coding
ENSG00000230768.3	0.821574	-1.96951	2.14864	-0.916632	0.359335	NA	-0.0151737	1.3707	0.272452	RP11-251P6.1	lincRNA
ENSG00000205837.3	0.821574	-1.96951	2.14864	-0.916632	0.359335	NA	-0.0151737	1.3707	0.272452	LINC00487	lincRNA
ENSG00000204434.4	0.821574	-1.96951	2.14864	-0.916632	0.359335	NA	-0.0151737	1.3707	0.272452	POTEKP	pseudogene
ENSG00000170827.5	0.821574	-1.96951	2.14864	-0.916632	0.359335	NA	-0.0151737	1.3707	0.272452	CELP	pseudogene
ENSG00000255299.1	0.821574	-1.96951	2.14864	-0.916632	0.359335	NA	-0.0151737	1.3707	0.272452	RP11-655C2.3	lincRNA
ENSG00000254762.1	0.821574	-1.96951	2.14864	-0.916632	0.359335	NA	-0.0151737	1.3707	0.272452	RP11-867G23.2	antisense
ENSG00000198133.4	0.821574	-1.96951	2.14864	-0.916632	0.359335	NA	-0.0151737	1.3707	0.272452	TMEM229B	protein_coding
ENSG00000234135.2	0.821574	-1.96951	2.14864	-0.916632	0.359335	NA	-0.0151737	1.3707	0.272452	RPL23AP83	pseudogene
ENSG00000240625.2	0.8508	-1.96942	2.12957	-0.924798	0.355071	NA	-0.0146927	1.3707	0.330904	RN7SL403P	misc_RNA
ENSG00000253741.1	0.8508	-1.96942	2.12957	-0.924798	0.355071	NA	-0.0146927	1.3707	0.330904	CTD-2292P10.4	antisense
ENSG00000226801.2	0.8508	-1.96942	2.12957	-0.924798	0.355071	NA	-0.0146927	1.3707	0.330904	OSTCP8	pseudogene
ENSG00000233018.1	0.875318	-1.96935	2.11436	-0.931415	0.351639	NA	-0.01436	1.3707	0.37994	RP4-597N16.1	pseudogene
ENSG00000180221.6	0.875318	-1.96935	2.11436	-0.931415	0.351639	NA	-0.01436	1.3707	0.37994	RP11-179B15.2	pseudogene
ENSG00000147065.12	0.875318	-1.96935	2.11436	-0.931415	0.351639	NA	-0.01436	1.3707	0.37994	MSN	protein_coding
ENSG00000188800.5	0.353614	-1.96879	3.20355	-0.614567	0.538841	NA	-0.006637	0.707229	0	TMCO2	protein_coding
ENSG00000226499.1	0.353614	-1.96879	3.20355	-0.614567	0.538841	NA	-0.006637	0.707229	0	RP5-882O7.1	pseudogene
ENSG00000223906.1	0.353614	-1.96879	3.20355	-0.614567	0.538841	NA	-0.006637	0.707229	0	RP5-837M10.2	lincRNA
ENSG00000229911.2	0.353614	-1.96879	3.20355	-0.614567	0.538841	NA	-0.006637	0.707229	0	RP4-630J13.1	pseudogene
ENSG00000223345.3	0.353614	-1.96879	3.20355	-0.614567	0.538841	NA	-0.006637	0.707229	0	HIST2H2BA	pseudogene
ENSG00000227700.1	0.353614	-1.96879	3.20355	-0.614567	0.538841	NA	-0.006637	0.707229	0	RP11-301M17.1	pseudogene
ENSG00000201129.1	0.353614	-1.96879	3.20355	-0.614567	0.538841	NA	-0.006637	0.707229	0	SNORA58	snoRNA
ENSG00000243284.1	0.353614	-1.96879	3.20355	-0.614567	0.538841	NA	-0.006637	0.707229	0	VSIG8	protein_coding
ENSG00000225711.1	0.353614	-1.96879	3.20355	-0.614567	0.538841	NA	-0.006637	0.707229	0	RP11-345I18.4	pseudogene
ENSG00000226148.1	0.353614	-1.96879	3.20355	-0.614567	0.538841	NA	-0.006637	0.707229	0	SLC25A39P1	pseudogene
ENSG00000238722.1	0.353614	-1.96879	3.20355	-0.614567	0.538841	NA	-0.006637	0.707229	0	snoU13	snoRNA
ENSG00000213774.3	0.353614	-1.96879	3.20355	-0.614567	0.538841	NA	-0.006637	0.707229	0	AC010904.1	pseudogene
ENSG00000234997.1	0.353614	-1.96879	3.20355	-0.614567	0.538841	NA	-0.006637	0.707229	0	AC016745.3	antisense
ENSG00000233842.1	0.353614	-1.96879	3.20355	-0.614567	0.538841	NA	-0.006637	0.707229	0	AC062031.1	lincRNA
ENSG00000224467.1	0.353614	-1.96879	3.20355	-0.614567	0.538841	NA	-0.006637	0.707229	0	AC009313.1	antisense
ENSG00000199508.1	0.353614	-1.96879	3.20355	-0.614567	0.538841	NA	-0.006637	0.707229	0	RNA5SP110	rRNA
ENSG00000163364.5	0.353614	-1.96879	3.20355	-0.614567	0.538841	NA	-0.006637	0.707229	0	AC017048.3	lincRNA
ENSG00000225539.1	0.353614	-1.96879	3.20355	-0.614567	0.538841	NA	-0.006637	0.707229	0	AC018799.1	lincRNA
ENSG00000115648.9	0.353614	-1.96879	3.20355	-0.614567	0.538841	NA	-0.006637	0.707229	0	MLPH	protein_coding
ENSG00000170819.4	0.353614	-1.96879	3.20355	-0.614567	0.538841	NA	-0.006637	0.707229	0	BFSP2	protein_coding
ENSG00000243116.1	0.353614	-1.96879	3.20355	-0.614567	0.538841	NA	-0.006637	0.707229	0	RP11-564C24.1	pseudogene
ENSG00000226765.1	0.353614	-1.96879	3.20355	-0.614567	0.538841	NA	-0.006637	0.707229	0	RP11-694D5.1	pseudogene
ENSG00000224153.2	0.353614	-1.96879	3.20355	-0.614567	0.538841	NA	-0.006637	0.707229	0	RP11-433C9.2	protein_coding
ENSG00000248525.2	0.353614	-1.96879	3.20355	-0.614567	0.538841	NA	-0.006637	0.707229	0	CTD-2001E22.1	sense_overlapping
ENSG00000223003.1	0.353614	-1.96879	3.20355	-0.614567	0.538841	NA	-0.006637	0.707229	0	RNA5SP184	rRNA
ENSG00000239870.1	0.353614	-1.96879	3.20355	-0.614567	0.538841	NA	-0.006637	0.707229	0	RP11-83M16.1	pseudogene
ENSG00000157111.8	0.353614	-1.96879	3.20355	-0.614567	0.538841	NA	-0.006637	0.707229	0	TMEM171	protein_coding
ENSG00000238160.1	0.353614	-1.96879	3.20355	-0.614567	0.538841	NA	-0.006637	0.707229	0	AC116366.5	antisense
ENSG00000204659.4	0.353614	-1.96879	3.20355	-0.614567	0.538841	NA	-0.006637	0.707229	0	CBY3	protein_coding
ENSG00000217585.1	0.353614	-1.96879	3.20355	-0.614567	0.538841	NA	-0.006637	0.707229	0	RP1-13D10.5	pseudogene
ENSG00000225499.1	0.353614	-1.96879	3.20355	-0.614567	0.538841	NA	-0.006637	0.707229	0	RPL15P4	pseudogene
ENSG00000265518.1	0.353614	-1.96879	3.20355	-0.614567	0.538841	NA	-0.006637	0.707229	0	AL109615.1	miRNA
ENSG00000227602.1	0.353614	-1.96879	3.20355	-0.614567	0.538841	NA	-0.006637	0.707229	0	RP3-445N2.1	sense_intronic
ENSG00000260212.1	0.353614	-1.96879	3.20355	-0.614567	0.538841	NA	-0.006637	0.707229	0	RP11-325O24.5	pseudogene
ENSG00000232290.1	0.353614	-1.96879	3.20355	-0.614567	0.538841	NA	-0.006637	0.707229	0	RP1-292B18.3	antisense
ENSG00000220867.1	0.353614	-1.96879	3.20355	-0.614567	0.538841	NA	-0.006637	0.707229	0	RP3-403L10.2	pseudogene
ENSG00000227233.1	0.353614	-1.96879	3.20355	-0.614567	0.538841	NA	-0.006637	0.707229	0	CICP17	pseudogene
ENSG00000265676.1	0.353614	-1.96879	3.20355	-0.614567	0.538841	NA	-0.006637	0.707229	0	RN7SL64P	misc_RNA
ENSG00000189316.3	0.353614	-1.96879	3.20355	-0.614567	0.538841	NA	-0.006637	0.707229	0	RP11-797H7.5	antisense
ENSG00000240579.1	0.353614	-1.96879	3.20355	-0.614567	0.538841	NA	-0.006637	0.707229	0	RP11-20L24.1	pseudogene
ENSG00000227073.1	0.353614	-1.96879	3.20355	-0.614567	0.538841	NA	-0.006637	0.707229	0	SDHDP2	pseudogene
ENSG00000221558.2	0.353614	-1.96879	3.20355	-0.614567	0.538841	NA	-0.006637	0.707229	0	AC024082.1	miRNA
ENSG00000253208.1	0.353614	-1.96879	3.20355	-0.614567	0.538841	NA	-0.006637	0.707229	0	RP11-1G11.2	pseudogene
ENSG00000261449.1	0.353614	-1.96879	3.20355	-0.614567	0.538841	NA	-0.006637	0.707229	0	RP11-589C21.5	antisense
ENSG00000104435.9	0.353614	-1.96879	3.20355	-0.614567	0.538841	NA	-0.006637	0.707229	0	STMN2	protein_coding
ENSG00000253507.1	0.353614	-1.96879	3.20355	-0.614567	0.538841	NA	-0.006637	0.707229	0	CTD-2501M5.1	lincRNA
ENSG00000270982.1	0.353614	-1.96879	3.20355	-0.614567	0.538841	NA	-0.006637	0.707229	0	RP11-490D19.11	pseudogene
ENSG00000273019.1	0.353614	-1.96879	3.20355	-0.614567	0.538841	NA	-0.006637	0.707229	0	RP11-508N22.13	lincRNA
ENSG00000227351.2	0.353614	-1.96879	3.20355	-0.614567	0.538841	NA	-0.006637	0.707229	0	NANOGP6	pseudogene
ENSG00000207551.1	0.353614	-1.96879	3.20355	-0.614567	0.538841	NA	-0.006637	0.707229	0	MIR608	miRNA
ENSG00000252611.1	0.353614	-1.96879	3.20355	-0.614567	0.538841	NA	-0.006637	0.707229	0	RNU6-1121P	snRNA
ENSG00000233930.3	0.353614	-1.96879	3.20355	-0.614567	0.538841	NA	-0.006637	0.707229	0	KRTAP5-AS1	antisense
ENSG00000110079.12	0.353614	-1.96879	3.20355	-0.614567	0.538841	NA	-0.006637	0.707229	0	MS4A4A	protein_coding
ENSG00000254506.1	0.353614	-1.96879	3.20355	-0.614567	0.538841	NA	-0.006637	0.707229	0	RP11-748H22.1	pseudogene
ENSG00000270296.1	0.353614	-1.96879	3.20355	-0.614567	0.538841	NA	-0.006637	0.707229	0	RP11-59H1.4	pseudogene
ENSG00000214760.2	0.353614	-1.96879	3.20355	-0.614567	0.538841	NA	-0.006637	0.707229	0	RPL21P1	pseudogene
ENSG00000232701.1	0.353614	-1.96879	3.20355	-0.614567	0.538841	NA	-0.006637	0.707229	0	RPL21P108	pseudogene
ENSG00000183484.7	0.353614	-1.96879	3.20355	-0.614567	0.538841	NA	-0.006637	0.707229	0	GPR132	protein_coding
ENSG00000261265.1	0.353614	-1.96879	3.20355	-0.614567	0.538841	NA	-0.006637	0.707229	0	CTD-2515H24.4	lincRNA
ENSG00000259284.1	0.353614	-1.96879	3.20355	-0.614567	0.538841	NA	-0.006637	0.707229	0	RP11-162I7.1	lincRNA
ENSG00000259682.1	0.353614	-1.96879	3.20355	-0.614567	0.538841	NA	-0.006637	0.707229	0	RP11-702L15.4	sense_intronic
ENSG00000260631.1	0.353614	-1.96879	3.20355	-0.614567	0.538841	NA	-0.006637	0.707229	0	CTD-2358C21.1	pseudogene
ENSG00000201201.1	0.353614	-1.96879	3.20355	-0.614567	0.538841	NA	-0.006637	0.707229	0	RN7SKP118	misc_RNA
ENSG00000140955.6	0.353614	-1.96879	3.20355	-0.614567	0.538841	NA	-0.006637	0.707229	0	ADAD2	protein_coding
ENSG00000262961.1	0.353614	-1.96879	3.20355	-0.614567	0.538841	NA	-0.006637	0.707229	0	CTB-162E12.1	pseudogene
ENSG00000252835.1	0.353614	-1.96879	3.20355	-0.614567	0.538841	NA	-0.006637	0.707229	0	SCARNA21	snoRNA
ENSG00000242429.1	0.353614	-1.96879	3.20355	-0.614567	0.538841	NA	-0.006637	0.707229	0	RP11-19G24.2	pseudogene
ENSG00000267104.1	0.353614	-1.96879	3.20355	-0.614567	0.538841	NA	-0.006637	0.707229	0	TBC1D3P1-DHX40P1	lincRNA
ENSG00000263063.1	0.353614	-1.96879	3.20355	-0.614567	0.538841	NA	-0.006637	0.707229	0	RP11-388C12.1	lincRNA
ENSG00000266604.1	0.353614	-1.96879	3.20355	-0.614567	0.538841	NA	-0.006637	0.707229	0	RP11-856M7.6	lincRNA
ENSG00000265369.2	0.353614	-1.96879	3.20355	-0.614567	0.538841	NA	-0.006637	0.707229	0	U3	lincRNA
ENSG00000060558.3	0.353614	-1.96879	3.20355	-0.614567	0.538841	NA	-0.006637	0.707229	0	GNA15	protein_coding
ENSG00000268184.1	0.353614	-1.96879	3.20355	-0.614567	0.538841	NA	-0.006637	0.707229	0	RP11-420K14.8	lincRNA
ENSG00000178934.4	0.353614	-1.96879	3.20355	-0.614567	0.538841	NA	-0.006637	0.707229	0	LGALS7B	protein_coding
ENSG00000105374.5	0.353614	-1.96879	3.20355	-0.614567	0.538841	NA	-0.006637	0.707229	0	NKG7	protein_coding
ENSG00000196131.6	0.353614	-1.96879	3.20355	-0.614567	0.538841	NA	-0.006637	0.707229	0	VN1R2	protein_coding
ENSG00000223750.1	0.353614	-1.96879	3.20355	-0.614567	0.538841	NA	-0.006637	0.707229	0	RP4-673D20.1	pseudogene
ENSG00000225170.2	0.353614	-1.96879	3.20355	-0.614567	0.538841	NA	-0.006637	0.707229	0	RP5-828K20.1	pseudogene
ENSG00000269605.1	0.353614	-1.96879	3.20355	-0.614567	0.538841	NA	-0.006637	0.707229	0	Z97053.1	protein_coding
ENSG00000225502.2	0.353614	-1.96879	3.20355	-0.614567	0.538841	NA	-0.006637	0.707229	0	GAPDHP16	pseudogene
ENSG00000200976.1	0.353614	-1.96879	3.20355	-0.614567	0.538841	NA	-0.006637	0.707229	0	Y_RNA	misc_RNA
ENSG00000241333.2	0.353614	-1.96879	3.20355	-0.614567	0.538841	NA	-0.006637	0.707229	0	RN7SL385P	misc_RNA
ENSG00000223714.1	0.353614	-1.96879	3.20355	-0.614567	0.538841	NA	-0.006637	0.707229	0	RP5-1172N10.2	lincRNA
ENSG00000235947.1	11.4027	-1.96833	0.65257	-3.01627	0.00255908	NA	-0.156409	18.3095	4.49594	EGOT	lincRNA
ENSG00000249961.5	2.4327	-1.96647	1.47341	-1.33464	0.181994	NA	-0.0319259	3.8727	0.992712	CCDC79	protein_coding
ENSG00000184371.9	833.937	-1.966	0.0899296	-21.8616	6.03101e-106	1.47013e-103	-1.604	1328.67	339.203	CSF1	protein_coding
ENSG00000249215.1	3.91313	-1.9647	1.08765	-1.80638	0.070859	NA	-0.0592624	6.24903	1.57724	AC138517.4	pseudogene
ENSG00000145879.6	0.817759	-1.964	2.27222	-0.864352	0.387395	NA	-0.0135107	1.36307	0.272452	SPINK7	protein_coding
ENSG00000221394.1	0.817759	-1.964	2.27222	-0.864352	0.387395	NA	-0.0135107	1.36307	0.272452	MIR1229	miRNA
ENSG00000198680.3	0.817759	-1.964	2.27222	-0.864352	0.387395	NA	-0.0135107	1.36307	0.272452	TUSC1	protein_coding
ENSG00000226425.1	0.817759	-1.964	2.27222	-0.864352	0.387395	NA	-0.0135107	1.36307	0.272452	RP11-348J12.2	antisense
ENSG00000258605.1	0.817759	-1.964	2.27222	-0.864352	0.387395	NA	-0.0135107	1.36307	0.272452	RP11-299L17.4	pseudogene
ENSG00000202358.1	0.846985	-1.96396	2.24984	-0.872934	0.382699	NA	-0.0130526	1.36307	0.330904	RNU6-652P	snRNA
ENSG00000253308.2	0.846985	-1.96396	2.24984	-0.872934	0.382699	NA	-0.0130526	1.36307	0.330904	RP1-170O19.17	lincRNA
ENSG00000254984.1	0.846985	-1.96396	2.24984	-0.872934	0.382699	NA	-0.0130526	1.36307	0.330904	FTLP6	pseudogene
ENSG00000235246.1	0.846985	-1.96396	2.24984	-0.872934	0.382699	NA	-0.0130526	1.36307	0.330904	RP1-5O6.5	antisense
ENSG00000130052.9	0.846985	-1.96396	2.24984	-0.872934	0.382699	NA	-0.0130526	1.36307	0.330904	STARD8	protein_coding
ENSG00000175772.10	0.871503	-1.96394	2.23199	-0.879904	0.378911	NA	-0.012729	1.36307	0.37994	AC112229.7	lincRNA
ENSG00000270031.1	1.65385	-1.95889	1.71667	-1.1411	0.253827	NA	-0.0237518	2.59686	0.710844	RP3-426I6.6	sense_intronic
ENSG00000207501.1	5.63997	-1.95865	0.882267	-2.22002	0.0264176	NA	-0.0887779	8.93341	2.34653	RNVU1-14	snRNA
ENSG00000265521.1	0.3498	-1.95777	3.48521	-0.561736	0.574296	NA	-0.00564502	0.6996	0	MIR5697	miRNA
ENSG00000225505.1	0.3498	-1.95777	3.48521	-0.561736	0.574296	NA	-0.00564502	0.6996	0	RP11-330C7.3	pseudogene
ENSG00000269621.1	0.3498	-1.95777	3.48521	-0.561736	0.574296	NA	-0.00564502	0.6996	0	RP11-98D18.15	antisense
ENSG00000207729.1	0.3498	-1.95777	3.48521	-0.561736	0.574296	NA	-0.00564502	0.6996	0	MIR556	miRNA
ENSG00000236535.1	0.3498	-1.95777	3.48521	-0.561736	0.574296	NA	-0.00564502	0.6996	0	RC3H1-IT1	sense_intronic
ENSG00000221643.1	0.3498	-1.95777	3.48521	-0.561736	0.574296	NA	-0.00564502	0.6996	0	SNORA77	snoRNA
ENSG00000180875.4	0.3498	-1.95777	3.48521	-0.561736	0.574296	NA	-0.00564502	0.6996	0	GREM2	protein_coding
ENSG00000231156.1	0.3498	-1.95777	3.48521	-0.561736	0.574296	NA	-0.00564502	0.6996	0	AC093702.1	lincRNA
ENSG00000213486.3	0.3498	-1.95777	3.48521	-0.561736	0.574296	NA	-0.00564502	0.6996	0	AC108039.1	pseudogene
ENSG00000230968.1	0.3498	-1.95777	3.48521	-0.561736	0.574296	NA	-0.00564502	0.6996	0	AC084149.1	lincRNA
ENSG00000227259.2	0.3498	-1.95777	3.48521	-0.561736	0.574296	NA	-0.00564502	0.6996	0	HMGN2P22	pseudogene
ENSG00000136732.10	0.3498	-1.95777	3.48521	-0.561736	0.574296	NA	-0.00564502	0.6996	0	GYPC	protein_coding
ENSG00000206965.1	0.3498	-1.95777	3.48521	-0.561736	0.574296	NA	-0.00564502	0.6996	0	RNU6-5P	snRNA
ENSG00000203435.2	0.3498	-1.95777	3.48521	-0.561736	0.574296	NA	-0.00564502	0.6996	0	AC104600.1	pseudogene
ENSG00000163599.10	0.3498	-1.95777	3.48521	-0.561736	0.574296	NA	-0.00564502	0.6996	0	CTLA4	protein_coding
ENSG00000225610.1	0.3498	-1.95777	3.48521	-0.561736	0.574296	NA	-0.00564502	0.6996	0	AC007679.3	antisense
ENSG00000253006.1	0.3498	-1.95777	3.48521	-0.561736	0.574296	NA	-0.00564502	0.6996	0	RN7SKP283	misc_RNA
ENSG00000232328.1	0.3498	-1.95777	3.48521	-0.561736	0.574296	NA	-0.00564502	0.6996	0	AC011286.1	lincRNA
ENSG00000200114.1	0.3498	-1.95777	3.48521	-0.561736	0.574296	NA	-0.00564502	0.6996	0	RNA5SP123	rRNA
ENSG00000243915.1	0.3498	-1.95777	3.48521	-0.561736	0.574296	NA	-0.00564502	0.6996	0	PRKRIRP2	pseudogene
ENSG00000138472.6	0.3498	-1.95777	3.48521	-0.561736	0.574296	NA	-0.00564502	0.6996	0	GUCA1C	protein_coding
ENSG00000251614.1	0.3498	-1.95777	3.48521	-0.561736	0.574296	NA	-0.00564502	0.6996	0	HSPA8P19	pseudogene
ENSG00000251787.1	0.3498	-1.95777	3.48521	-0.561736	0.574296	NA	-0.00564502	0.6996	0	RNU7-47P	snRNA
ENSG00000243347.1	0.3498	-1.95777	3.48521	-0.561736	0.574296	NA	-0.00564502	0.6996	0	RP11-501O2.4	lincRNA
ENSG00000252581.1	0.3498	-1.95777	3.48521	-0.561736	0.574296	NA	-0.00564502	0.6996	0	RNU6-1098P	snRNA
ENSG00000241544.1	0.3498	-1.95777	3.48521	-0.561736	0.574296	NA	-0.00564502	0.6996	0	RP11-6F2.5	lincRNA
ENSG00000249771.1	0.3498	-1.95777	3.48521	-0.561736	0.574296	NA	-0.00564502	0.6996	0	RP11-457P14.5	lincRNA
ENSG00000207927.1	0.3498	-1.95777	3.48521	-0.561736	0.574296	NA	-0.00564502	0.6996	0	MIR302A	miRNA
ENSG00000249302.2	0.3498	-1.95777	3.48521	-0.561736	0.574296	NA	-0.00564502	0.6996	0	FTH1P24	pseudogene
ENSG00000245954.2	0.3498	-1.95777	3.48521	-0.561736	0.574296	NA	-0.00564502	0.6996	0	RP11-18H21.1	lincRNA
ENSG00000248822.1	0.3498	-1.95777	3.48521	-0.561736	0.574296	NA	-0.00564502	0.6996	0	APOBEC3AP1	pseudogene
ENSG00000250013.1	0.3498	-1.95777	3.48521	-0.561736	0.574296	NA	-0.00564502	0.6996	0	RP11-456A14.1	pseudogene
ENSG00000212643.1	0.3498	-1.95777	3.48521	-0.561736	0.574296	NA	-0.00564502	0.6996	0	ZRSR1	protein_coding
ENSG00000272255.1	0.3498	-1.95777	3.48521	-0.561736	0.574296	NA	-0.00564502	0.6996	0	CTD-3224K15.3	lincRNA
ENSG00000254192.1	0.3498	-1.95777	3.48521	-0.561736	0.574296	NA	-0.00564502	0.6996	0	CTC-558O2.2	antisense
ENSG00000250900.2	0.3498	-1.95777	3.48521	-0.561736	0.574296	NA	-0.00564502	0.6996	0	CTC-338M12.6	antisense
ENSG00000206702.1	0.3498	-1.95777	3.48521	-0.561736	0.574296	NA	-0.00564502	0.6996	0	RNU1-11P	snRNA
ENSG00000229276.1	0.3498	-1.95777	3.48521	-0.561736	0.574296	NA	-0.00564502	0.6996	0	REV3L-IT1	sense_intronic
ENSG00000216621.4	0.3498	-1.95777	3.48521	-0.561736	0.574296	NA	-0.00564502	0.6996	0	RP11-244K5.6	pseudogene
ENSG00000219249.2	0.3498	-1.95777	3.48521	-0.561736	0.574296	NA	-0.00564502	0.6996	0	AMZ2P2	pseudogene
ENSG00000235436.6	0.3498	-1.95777	3.48521	-0.561736	0.574296	NA	-0.00564502	0.6996	0	DPY19L2P4	pseudogene
ENSG00000179420.10	0.3498	-1.95777	3.48521	-0.561736	0.574296	NA	-0.00564502	0.6996	0	OR6W1P	pseudogene
ENSG00000266038.1	0.3498	-1.95777	3.48521	-0.561736	0.574296	NA	-0.00564502	0.6996	0	MIR4659B	miRNA
ENSG00000254370.1	0.3498	-1.95777	3.48521	-0.561736	0.574296	NA	-0.00564502	0.6996	0	RP11-181B11.1	sense_intronic
ENSG00000253123.2	0.3498	-1.95777	3.48521	-0.561736	0.574296	NA	-0.00564502	0.6996	0	RP11-527N22.1	lincRNA
ENSG00000188676.9	0.3498	-1.95777	3.48521	-0.561736	0.574296	NA	-0.00564502	0.6996	0	IDO2	protein_coding
ENSG00000253711.1	0.3498	-1.95777	3.48521	-0.561736	0.574296	NA	-0.00564502	0.6996	0	RP11-787D18.1	antisense
ENSG00000198576.2	0.3498	-1.95777	3.48521	-0.561736	0.574296	NA	-0.00564502	0.6996	0	ARC	protein_coding
ENSG00000236658.1	0.3498	-1.95777	3.48521	-0.561736	0.574296	NA	-0.00564502	0.6996	0	RP11-83J21.3	antisense
ENSG00000197859.5	0.3498	-1.95777	3.48521	-0.561736	0.574296	NA	-0.00564502	0.6996	0	ADAMTSL2	protein_coding
ENSG00000230573.1	0.3498	-1.95777	3.48521	-0.561736	0.574296	NA	-0.00564502	0.6996	0	RP11-464C19.2	lincRNA
ENSG00000271220.1	0.3498	-1.95777	3.48521	-0.561736	0.574296	NA	-0.00564502	0.6996	0	RP11-478H13.4	pseudogene
ENSG00000226667.2	0.3498	-1.95777	3.48521	-0.561736	0.574296	NA	-0.00564502	0.6996	0	RP11-292F22.5	lincRNA
ENSG00000267964.1	0.3498	-1.95777	3.48521	-0.561736	0.574296	NA	-0.00564502	0.6996	0	AC022400.2	protein_coding
ENSG00000256518.2	0.3498	-1.95777	3.48521	-0.561736	0.574296	NA	-0.00564502	0.6996	0	RP11-807H22.5	pseudogene
ENSG00000221230.1	0.3498	-1.95777	3.48521	-0.561736	0.574296	NA	-0.00564502	0.6996	0	MIR548L	miRNA
ENSG00000137731.9	0.3498	-1.95777	3.48521	-0.561736	0.574296	NA	-0.00564502	0.6996	0	FXYD2	protein_coding
ENSG00000258345.1	0.3498	-1.95777	3.48521	-0.561736	0.574296	NA	-0.00564502	0.6996	0	RP11-603J24.6	antisense
ENSG00000243420.2	0.3498	-1.95777	3.48521	-0.561736	0.574296	NA	-0.00564502	0.6996	0	RN7SL734P	misc_RNA
ENSG00000241129.2	0.3498	-1.95777	3.48521	-0.561736	0.574296	NA	-0.00564502	0.6996	0	RPL22P19	pseudogene
ENSG00000252782.1	0.3498	-1.95777	3.48521	-0.561736	0.574296	NA	-0.00564502	0.6996	0	RNU6-341P	snRNA
ENSG00000253303.1	0.3498	-1.95777	3.48521	-0.561736	0.574296	NA	-0.00564502	0.6996	0	IGHVIII-82	IG_V_pseudogene
ENSG00000270218.1	0.3498	-1.95777	3.48521	-0.561736	0.574296	NA	-0.00564502	0.6996	0	RP11-325L12.5	pseudogene
ENSG00000262332.1	0.3498	-1.95777	3.48521	-0.561736	0.574296	NA	-0.00564502	0.6996	0	RP11-517A5.7	antisense
ENSG00000222701.1	0.3498	-1.95777	3.48521	-0.561736	0.574296	NA	-0.00564502	0.6996	0	Y_RNA	misc_RNA
ENSG00000140798.11	0.3498	-1.95777	3.48521	-0.561736	0.574296	NA	-0.00564502	0.6996	0	ABCC12	protein_coding
ENSG00000263882.1	0.3498	-1.95777	3.48521	-0.561736	0.574296	NA	-0.00564502	0.6996	0	RN7SL774P	misc_RNA
ENSG00000170160.12	0.3498	-1.95777	3.48521	-0.561736	0.574296	NA	-0.00564502	0.6996	0	CCDC144A	protein_coding
ENSG00000206859.1	0.3498	-1.95777	3.48521	-0.561736	0.574296	NA	-0.00564502	0.6996	0	RNU6-767P	snRNA
ENSG00000206824.1	0.3498	-1.95777	3.48521	-0.561736	0.574296	NA	-0.00564502	0.6996	0	Y_RNA	misc_RNA
ENSG00000005381.6	0.3498	-1.95777	3.48521	-0.561736	0.574296	NA	-0.00564502	0.6996	0	MPO	protein_coding
ENSG00000216168.1	0.3498	-1.95777	3.48521	-0.561736	0.574296	NA	-0.00564502	0.6996	0	AC100832.1	miRNA
ENSG00000271063.1	0.3498	-1.95777	3.48521	-0.561736	0.574296	NA	-0.00564502	0.6996	0	RP11-567L7.7	pseudogene
ENSG00000266995.1	0.3498	-1.95777	3.48521	-0.561736	0.574296	NA	-0.00564502	0.6996	0	RP11-703I16.3	pseudogene
ENSG00000267032.1	0.3498	-1.95777	3.48521	-0.561736	0.574296	NA	-0.00564502	0.6996	0	RP11-807E13.2	pseudogene
ENSG00000267504.1	0.3498	-1.95777	3.48521	-0.561736	0.574296	NA	-0.00564502	0.6996	0	RP11-845C23.2	sense_intronic
ENSG00000187773.7	0.3498	-1.95777	3.48521	-0.561736	0.574296	NA	-0.00564502	0.6996	0	FAM69C	protein_coding
ENSG00000235820.1	0.3498	-1.95777	3.48521	-0.561736	0.574296	NA	-0.00564502	0.6996	0	RP5-1022P6.5	antisense
ENSG00000198183.7	0.3498	-1.95777	3.48521	-0.561736	0.574296	NA	-0.00564502	0.6996	0	BPIFA1	protein_coding
ENSG00000236119.1	0.3498	-1.95777	3.48521	-0.561736	0.574296	NA	-0.00564502	0.6996	0	AP000688.15	lincRNA
ENSG00000228861.4	0.3498	-1.95777	3.48521	-0.561736	0.574296	NA	-0.00564502	0.6996	0	RPL23AP12	pseudogene
ENSG00000243902.2	0.3498	-1.95777	3.48521	-0.561736	0.574296	NA	-0.00564502	0.6996	0	RP1-63G5.5	sense_overlapping
ENSG00000166897.10	0.3498	-1.95777	3.48521	-0.561736	0.574296	NA	-0.00564502	0.6996	0	ELFN2	protein_coding
ENSG00000238498.1	0.3498	-1.95777	3.48521	-0.561736	0.574296	NA	-0.00564502	0.6996	0	snoU13	snoRNA
ENSG00000234592.1	0.3498	-1.95777	3.48521	-0.561736	0.574296	NA	-0.00564502	0.6996	0	RP11-41L14.1	pseudogene
ENSG00000231929.2	0.3498	-1.95777	3.48521	-0.561736	0.574296	NA	-0.00564502	0.6996	0	HMGB3P31	pseudogene
ENSG00000169551.8	0.3498	-1.95777	3.48521	-0.561736	0.574296	NA	-0.00564502	0.6996	0	CXorf48	protein_coding
ENSG00000233864.3	0.3498	-1.95777	3.48521	-0.561736	0.574296	NA	-0.00564502	0.6996	0	TTTY15	lincRNA
ENSG00000145626.7	5.31574	-1.9563	0.928219	-2.10758	0.035067	NA	-0.0805527	8.50933	2.12214	UGT3A1	protein_coding
ENSG00000250107.1	2.38423	-1.95462	1.34177	-1.45675	0.145186	NA	-0.0395317	3.78517	0.983296	CACNA1G-AS1	antisense
ENSG00000271138.1	1.52698	-1.9538	1.71219	-1.14111	0.253823	NA	-0.024407	2.45061	0.603356	IGLVIVOR22-1	IG_V_pseudogene
ENSG00000100055.16	2.15105	-1.95302	1.50339	-1.29908	0.193916	NA	-0.0313608	3.48475	0.817356	CYTH4	protein_coding
ENSG00000257674.1	2.38042	-1.9527	1.32799	-1.47042	0.141449	NA	-0.0404668	3.77754	0.983296	RP11-76E16.2	pseudogene
ENSG00000254651.1	2.57175	-1.94827	1.37106	-1.42099	0.155319	NA	-0.0365451	4.00369	1.13982	RP11-430H10.3	lincRNA
ENSG00000243761.1	0.861066	-1.9468	2.21897	-0.877344	0.3803	NA	-0.012798	1.34219	0.37994	RP11-216N21.2	pseudogene
ENSG00000203886.4	0.861066	-1.9468	2.21897	-0.877344	0.3803	NA	-0.012798	1.34219	0.37994	CYP17A1-AS1	antisense
ENSG00000269667.1	0.861066	-1.9468	2.21897	-0.877344	0.3803	NA	-0.012798	1.34219	0.37994	RP11-542M13.2	lincRNA
ENSG00000230408.3	0.836548	-1.94672	2.23708	-0.870205	0.384188	NA	-0.0131177	1.34219	0.330904	AC007163.6	antisense
ENSG00000165071.10	0.836548	-1.94672	2.23708	-0.870205	0.384188	NA	-0.0131177	1.34219	0.330904	TMEM71	protein_coding
ENSG00000230018.1	0.836548	-1.94672	2.23708	-0.870205	0.384188	NA	-0.0131177	1.34219	0.330904	RP11-481H12.1	pseudogene
ENSG00000206622.1	0.836548	-1.94672	2.23708	-0.870205	0.384188	NA	-0.0131177	1.34219	0.330904	SNORA69	snoRNA
ENSG00000227225.1	0.807322	-1.94663	2.25982	-0.861411	0.389012	NA	-0.0135728	1.34219	0.272452	MTND1P14	pseudogene
ENSG00000206341.6	168.742	-1.94577	0.163088	-11.9308	8.17952e-33	7.90461e-31	-1.12618	267.596	69.8894	HLA-H	pseudogene
ENSG00000253384.1	1.51935	-1.94511	1.67855	-1.1588	0.246536	NA	-0.0254611	2.43535	0.603356	CTD-2547L16.3	pseudogene
ENSG00000273249.1	1.51935	-1.94511	1.67855	-1.1588	0.246536	NA	-0.0254611	2.43535	0.603356	LL09NC01-251B2.3	antisense
ENSG00000268396.1	1.41023	-1.94327	1.80393	-1.07724	0.281371	NA	-0.0220379	2.27556	0.544904	AC012485.1	protein_coding
ENSG00000213512.1	6.83026	-1.9432	0.81634	-2.38038	0.0172948	NA	-0.102167	10.9162	2.74433	GBP7	protein_coding
ENSG00000250436.1	7.75478	-1.94283	0.759925	-2.55661	0.0105697	NA	-0.116839	12.3363	3.1733	RP11-622A1.2	lincRNA
ENSG00000174788.5	4.65261	-1.94245	0.960338	-2.02267	0.043107	NA	-0.0753881	7.38767	1.91756	PCP2	protein_coding
ENSG00000230572.1	1.51554	-1.94244	1.68682	-1.15154	0.24951	NA	-0.025144	2.42772	0.603356	AC027612.3	pseudogene
ENSG00000260763.1	4.62602	-1.94233	0.965724	-2.01127	0.0442969	NA	-0.0745588	7.34391	1.90814	RP11-445O3.3	lincRNA
ENSG00000229992.1	0.857251	-1.94155	2.12455	-0.913864	0.360788	NA	-0.0140435	1.33456	0.37994	HMGB3P9	pseudogene
ENSG00000239620.1	0.857251	-1.94155	2.12455	-0.913864	0.360788	NA	-0.0140435	1.33456	0.37994	RP11-88I21.1	pseudogene
ENSG00000239774.1	0.857251	-1.94155	2.12455	-0.913864	0.360788	NA	-0.0140435	1.33456	0.37994	RP11-496B10.3	lincRNA
ENSG00000222266.1	0.857251	-1.94155	2.12455	-0.913864	0.360788	NA	-0.0140435	1.33456	0.37994	RNU6-757P	snRNA
ENSG00000219881.1	0.857251	-1.94155	2.12455	-0.913864	0.360788	NA	-0.0140435	1.33456	0.37994	GAPDHP42	pseudogene
ENSG00000222364.1	0.857251	-1.94155	2.12455	-0.913864	0.360788	NA	-0.0140435	1.33456	0.37994	RNU6-96P	snRNA
ENSG00000267334.1	0.857251	-1.94155	2.12455	-0.913864	0.360788	NA	-0.0140435	1.33456	0.37994	CTD-2534I21.8	lincRNA
ENSG00000265033.1	0.857251	-1.94155	2.12455	-0.913864	0.360788	NA	-0.0140435	1.33456	0.37994	RN7SL262P	misc_RNA
ENSG00000255128.1	0.832733	-1.94143	2.14026	-0.9071	0.364354	NA	-0.014374	1.33456	0.330904	HSPD1P3	pseudogene
ENSG00000254080.1	0.832733	-1.94143	2.14026	-0.9071	0.364354	NA	-0.014374	1.33456	0.330904	RP11-730G20.1	antisense
ENSG00000229256.1	0.832733	-1.94143	2.14026	-0.9071	0.364354	NA	-0.014374	1.33456	0.330904	ST13P13	pseudogene
ENSG00000269480.1	0.832733	-1.94143	2.14026	-0.9071	0.364354	NA	-0.014374	1.33456	0.330904	CTD-3032J10.3	antisense
ENSG00000207750.1	0.803507	-1.94128	2.15998	-0.898752	0.368785	NA	-0.0148521	1.33456	0.272452	MIR553	miRNA
ENSG00000174930.3	0.803507	-1.94128	2.15998	-0.898752	0.368785	NA	-0.0148521	1.33456	0.272452	VN2R1P	pseudogene
ENSG00000231881.1	0.803507	-1.94128	2.15998	-0.898752	0.368785	NA	-0.0148521	1.33456	0.272452	RP5-1120P11.3	lincRNA
ENSG00000259641.1	0.803507	-1.94128	2.15998	-0.898752	0.368785	NA	-0.0148521	1.33456	0.272452	RP11-279F6.3	lincRNA
ENSG00000262313.1	0.803507	-1.94128	2.15998	-0.898752	0.368785	NA	-0.0148521	1.33456	0.272452	CTD-2561B21.4	antisense
ENSG00000236611.1	0.803507	-1.94128	2.15998	-0.898752	0.368785	NA	-0.0148521	1.33456	0.272452	AP000343.2	lincRNA
ENSG00000203804.3	1.50892	-1.94101	1.77069	-1.09619	0.272995	NA	-0.0224671	2.41448	0.603356	ADAMTSL4-AS1	protein_coding
ENSG00000231884.1	1.50892	-1.94101	1.77069	-1.09619	0.272995	NA	-0.0224671	2.41448	0.603356	NDUFB1P1	pseudogene
ENSG00000173267.9	2.35472	-1.93886	1.32506	-1.46322	0.143408	NA	-0.040436	3.72615	0.983296	SNCG	protein_coding
ENSG00000105499.9	80.5701	-1.93646	0.232077	-8.34404	7.17928e-17	3.26607e-15	-0.787754	127.867	33.2736	PLA2G4C	protein_coding
ENSG00000217783.2	0.853437	-1.93489	2.22401	-0.869998	0.384302	NA	-0.0126712	1.32693	0.37994	LDHAL6FP	pseudogene
ENSG00000143125.5	0.828919	-1.93472	2.24239	-0.862796	0.388249	NA	-0.0129901	1.32693	0.330904	PROK1	protein_coding
ENSG00000251821.1	0.828919	-1.93472	2.24239	-0.862796	0.388249	NA	-0.0129901	1.32693	0.330904	RNU6-583P	snRNA
ENSG00000239087.1	0.828919	-1.93472	2.24239	-0.862796	0.388249	NA	-0.0129901	1.32693	0.330904	snoU13	snoRNA
ENSG00000224342.1	0.799693	-1.93453	2.26545	-0.853926	0.393146	NA	-0.0134439	1.32693	0.272452	AC007879.1	lincRNA
ENSG00000249958.1	0.799693	-1.93453	2.26545	-0.853926	0.393146	NA	-0.0134439	1.32693	0.272452	CCT7P2	pseudogene
ENSG00000217067.2	0.799693	-1.93453	2.26545	-0.853926	0.393146	NA	-0.0134439	1.32693	0.272452	RP11-448N11.2	pseudogene
ENSG00000237815.1	0.799693	-1.93453	2.26545	-0.853926	0.393146	NA	-0.0134439	1.32693	0.272452	AC007000.11	pseudogene
ENSG00000232139.1	0.799693	-1.93453	2.26545	-0.853926	0.393146	NA	-0.0134439	1.32693	0.272452	LINC00867	lincRNA
ENSG00000256896.1	0.799693	-1.93453	2.26545	-0.853926	0.393146	NA	-0.0134439	1.32693	0.272452	PSMC1P8	pseudogene
ENSG00000273232.1	0.799693	-1.93453	2.26545	-0.853926	0.393146	NA	-0.0134439	1.32693	0.272452	RP11-370A5.2	sense_intronic
ENSG00000235730.1	0.799693	-1.93453	2.26545	-0.853926	0.393146	NA	-0.0134439	1.32693	0.272452	OR2AF1P	pseudogene
ENSG00000254910.1	2.3471	-1.93394	1.36308	-1.4188	0.155957	NA	-0.0377685	3.7109	0.983296	RP11-326C3.7	antisense
ENSG00000138379.4	1.5051	-1.93316	1.68866	-1.14479	0.252297	NA	-0.024979	2.40685	0.603356	MSTN	protein_coding
ENSG00000270299.1	2.97599	-1.93067	1.21008	-1.59549	0.110602	NA	-0.0479232	4.75468	1.1973	RP5-850E9.3	protein_coding
ENSG00000271105.1	1.50129	-1.92867	1.66639	-1.1574	0.247111	NA	-0.0257117	2.39922	0.603356	SCML2P2	pseudogene
ENSG00000253350.1	3.17203	-1.9272	1.16557	-1.65344	0.0982413	NA	-0.0510583	4.98082	1.36324	RP11-127H5.1	protein_coding
ENSG00000221858.2	1.49747	-1.92553	1.66707	-1.15504	0.248075	NA	-0.0256529	2.39159	0.603356	OR2A12	protein_coding
ENSG00000227401.1	1.49747	-1.92553	1.66707	-1.15504	0.248075	NA	-0.0256529	2.39159	0.603356	RPL37P1	pseudogene
ENSG00000238107.1	6.17931	-1.92386	0.844229	-2.27883	0.0226771	NA	-0.0948649	9.77926	2.57936	RP11-495P10.5	lincRNA
ENSG00000147724.7	2.11111	-1.92314	1.47403	-1.30468	0.192002	NA	-0.0323703	3.40486	0.817356	FAM135B	protein_coding
ENSG00000108381.6	7.96944	-1.91352	0.752513	-2.54285	0.0109954	NA	-0.116071	12.4921	3.44673	ASPA	protein_coding
ENSG00000251692.3	1.5515	-1.9116	1.70106	-1.12377	0.261113	NA	-0.0239325	2.45061	0.652392	PTX4	protein_coding
ENSG00000231918.1	0.839185	-1.91109	2.25358	-0.848026	0.396423	NA	-0.0121868	1.29843	0.37994	AC007682.1	lincRNA
ENSG00000205861.7	0.814667	-1.91078	2.27251	-0.840822	0.400448	NA	-0.0125068	1.29843	0.330904	C1QTNF9B-AS1	antisense
ENSG00000268896.1	0.785441	-1.9104	2.2963	-0.831948	0.405438	NA	-0.0129603	1.29843	0.272452	RP11-256I23.1	antisense
ENSG00000233614.5	0.785441	-1.9104	2.2963	-0.831948	0.405438	NA	-0.0129603	1.29843	0.272452	DDX11L10	pseudogene
ENSG00000205186.2	1.47941	-1.90997	1.67029	-1.1435	0.252832	NA	-0.0253654	2.35546	0.603356	FABP9	protein_coding
ENSG00000224023.6	2.955	-1.90985	1.20575	-1.58395	0.113206	NA	-0.0477562	4.70329	1.20671	RP11-383C5.4	lincRNA
ENSG00000078018.15	61.7886	-1.90928	0.272202	-7.01422	2.31235e-12	6.85395e-11	-0.632611	97.6618	25.9154	MAP2	protein_coding
ENSG00000227684.1	0.335548	-1.90777	3.26502	-0.584307	0.559014	NA	-0.00642396	0.671096	0	CROCCP4	pseudogene
ENSG00000142748.8	0.335548	-1.90777	3.26502	-0.584307	0.559014	NA	-0.00642396	0.671096	0	FCN3	protein_coding
ENSG00000224986.2	0.335548	-1.90777	3.26502	-0.584307	0.559014	NA	-0.00642396	0.671096	0	PPP1R8P1	pseudogene
ENSG00000231485.1	0.335548	-1.90777	3.26502	-0.584307	0.559014	NA	-0.00642396	0.671096	0	RP4-535B20.1	lincRNA
ENSG00000175658.3	0.335548	-1.90777	3.26502	-0.584307	0.559014	NA	-0.00642396	0.671096	0	DRD5P2	pseudogene
ENSG00000224040.1	0.335548	-1.90777	3.26502	-0.584307	0.559014	NA	-0.00642396	0.671096	0	HMGN1P4	pseudogene
ENSG00000273129.1	0.335548	-1.90777	3.26502	-0.584307	0.559014	NA	-0.00642396	0.671096	0	RP5-973M2.2	lincRNA
ENSG00000271558.1	0.335548	-1.90777	3.26502	-0.584307	0.559014	NA	-0.00642396	0.671096	0	RP11-445P19.2	pseudogene
ENSG00000223375.1	0.335548	-1.90777	3.26502	-0.584307	0.559014	NA	-0.00642396	0.671096	0	RP11-224O19.5	pseudogene
ENSG00000263182.1	0.335548	-1.90777	3.26502	-0.584307	0.559014	NA	-0.00642396	0.671096	0	RP11-504P24.6	lincRNA
ENSG00000223754.1	0.335548	-1.90777	3.26502	-0.584307	0.559014	NA	-0.00642396	0.671096	0	AC008073.9	antisense
ENSG00000229951.1	0.335548	-1.90777	3.26502	-0.584307	0.559014	NA	-0.00642396	0.671096	0	AC104695.3	antisense
ENSG00000270422.1	0.335548	-1.90777	3.26502	-0.584307	0.559014	NA	-0.00642396	0.671096	0	AL133247.3	pseudogene
ENSG00000232518.1	0.335548	-1.90777	3.26502	-0.584307	0.559014	NA	-0.00642396	0.671096	0	AC074366.3	antisense
ENSG00000233829.1	0.335548	-1.90777	3.26502	-0.584307	0.559014	NA	-0.00642396	0.671096	0	AC017078.1	pseudogene
ENSG00000236655.1	0.335548	-1.90777	3.26502	-0.584307	0.559014	NA	-0.00642396	0.671096	0	AC023347.2	pseudogene
ENSG00000233868.1	0.335548	-1.90777	3.26502	-0.584307	0.559014	NA	-0.00642396	0.671096	0	AC009302.2	pseudogene
ENSG00000237940.3	0.335548	-1.90777	3.26502	-0.584307	0.559014	NA	-0.00642396	0.671096	0	AC093642.3	lincRNA
ENSG00000252085.1	0.335548	-1.90777	3.26502	-0.584307	0.559014	NA	-0.00642396	0.671096	0	Y_RNA	misc_RNA
ENSG00000199927.1	0.335548	-1.90777	3.26502	-0.584307	0.559014	NA	-0.00642396	0.671096	0	U3	snoRNA
ENSG00000235695.1	0.335548	-1.90777	3.26502	-0.584307	0.559014	NA	-0.00642396	0.671096	0	RP11-395P16.1	pseudogene
ENSG00000221206.1	0.335548	-1.90777	3.26502	-0.584307	0.559014	NA	-0.00642396	0.671096	0	RNU6ATAC15P	snRNA
ENSG00000163914.4	0.335548	-1.90777	3.26502	-0.584307	0.559014	NA	-0.00642396	0.671096	0	RHO	protein_coding
ENSG00000251800.1	0.335548	-1.90777	3.26502	-0.584307	0.559014	NA	-0.00642396	0.671096	0	U3	snoRNA
ENSG00000109182.7	0.335548	-1.90777	3.26502	-0.584307	0.559014	NA	-0.00642396	0.671096	0	CWH43	protein_coding
ENSG00000251017.1	0.335548	-1.90777	3.26502	-0.584307	0.559014	NA	-0.00642396	0.671096	0	RP11-629B11.4	pseudogene
ENSG00000249934.2	0.335548	-1.90777	3.26502	-0.584307	0.559014	NA	-0.00642396	0.671096	0	RP11-466G12.3	pseudogene
ENSG00000172399.5	0.335548	-1.90777	3.26502	-0.584307	0.559014	NA	-0.00642396	0.671096	0	MYOZ2	protein_coding
ENSG00000248187.1	0.335548	-1.90777	3.26502	-0.584307	0.559014	NA	-0.00642396	0.671096	0	RP11-184M15.1	lincRNA
ENSG00000264953.1	0.335548	-1.90777	3.26502	-0.584307	0.559014	NA	-0.00642396	0.671096	0	AC093602.1	miRNA
ENSG00000249741.2	0.335548	-1.90777	3.26502	-0.584307	0.559014	NA	-0.00642396	0.671096	0	RP11-673E1.3	pseudogene
ENSG00000226544.4	0.335548	-1.90777	3.26502	-0.584307	0.559014	NA	-0.00642396	0.671096	0	RPL7P22	pseudogene
ENSG00000250330.1	0.335548	-1.90777	3.26502	-0.584307	0.559014	NA	-0.00642396	0.671096	0	CTC-422A18.2	pseudogene
ENSG00000248588.1	0.335548	-1.90777	3.26502	-0.584307	0.559014	NA	-0.00642396	0.671096	0	CTC-458G6.4	lincRNA
ENSG00000272109.1	0.335548	-1.90777	3.26502	-0.584307	0.559014	NA	-0.00642396	0.671096	0	CTD-2260A17.3	antisense
ENSG00000248757.1	0.335548	-1.90777	3.26502	-0.584307	0.559014	NA	-0.00642396	0.671096	0	CTD-2193G5.1	lincRNA
ENSG00000232916.1	0.335548	-1.90777	3.26502	-0.584307	0.559014	NA	-0.00642396	0.671096	0	HMGN2P27	pseudogene
ENSG00000249150.1	0.335548	-1.90777	3.26502	-0.584307	0.559014	NA	-0.00642396	0.671096	0	CTC-472C24.1	lincRNA
ENSG00000206786.1	0.335548	-1.90777	3.26502	-0.584307	0.559014	NA	-0.00642396	0.671096	0	RNU6-701P	snRNA
ENSG00000254333.1	0.335548	-1.90777	3.26502	-0.584307	0.559014	NA	-0.00642396	0.671096	0	CTC-367J11.1	lincRNA
ENSG00000241956.5	0.335548	-1.90777	3.26502	-0.584307	0.559014	NA	-0.00642396	0.671096	0	CTC-340A15.2	antisense
ENSG00000237716.1	0.335548	-1.90777	3.26502	-0.584307	0.559014	NA	-0.00642396	0.671096	0	RP3-400B16.3	lincRNA
ENSG00000216307.2	0.335548	-1.90777	3.26502	-0.584307	0.559014	NA	-0.00642396	0.671096	0	RP3-400B16.2	pseudogene
ENSG00000124827.6	0.335548	-1.90777	3.26502	-0.584307	0.559014	NA	-0.00642396	0.671096	0	GCM2	protein_coding
ENSG00000218281.1	0.335548	-1.90777	3.26502	-0.584307	0.559014	NA	-0.00642396	0.671096	0	HIST1H2APS3	pseudogene
ENSG00000265565.1	0.335548	-1.90777	3.26502	-0.584307	0.559014	NA	-0.00642396	0.671096	0	MIR3143	miRNA
ENSG00000228415.2	0.335548	-1.90777	3.26502	-0.584307	0.559014	NA	-0.00642396	0.671096	0	PTMAP1	pseudogene
ENSG00000204287.9	0.335548	-1.90777	3.26502	-0.584307	0.559014	NA	-0.00642396	0.671096	0	HLA-DRA	protein_coding
ENSG00000227154.2	0.335548	-1.90777	3.26502	-0.584307	0.559014	NA	-0.00642396	0.671096	0	MKRNP2	pseudogene
ENSG00000216817.1	0.335548	-1.90777	3.26502	-0.584307	0.559014	NA	-0.00642396	0.671096	0	R3HDM2P2	pseudogene
ENSG00000271488.1	0.335548	-1.90777	3.26502	-0.584307	0.559014	NA	-0.00642396	0.671096	0	RP1-55C23.8	pseudogene
ENSG00000228596.1	0.335548	-1.90777	3.26502	-0.584307	0.559014	NA	-0.00642396	0.671096	0	AC013436.6	antisense
ENSG00000197990.6	0.335548	-1.90777	3.26502	-0.584307	0.559014	NA	-0.00642396	0.671096	0	ZNF734P	pseudogene
ENSG00000153956.11	0.335548	-1.90777	3.26502	-0.584307	0.559014	NA	-0.00642396	0.671096	0	CACNA2D1	protein_coding
ENSG00000236453.1	0.335548	-1.90777	3.26502	-0.584307	0.559014	NA	-0.00642396	0.671096	0	AC003092.1	lincRNA
ENSG00000266668.1	0.335548	-1.90777	3.26502	-0.584307	0.559014	NA	-0.00642396	0.671096	0	MIR5692C2	miRNA
ENSG00000227968.1	0.335548	-1.90777	3.26502	-0.584307	0.559014	NA	-0.00642396	0.671096	0	AC004014.4	pseudogene
ENSG00000224136.1	0.335548	-1.90777	3.26502	-0.584307	0.559014	NA	-0.00642396	0.671096	0	AC007568.1	pseudogene
ENSG00000270953.1	0.335548	-1.90777	3.26502	-0.584307	0.559014	NA	-0.00642396	0.671096	0	RP11-2E11.9	antisense
ENSG00000251468.2	0.335548	-1.90777	3.26502	-0.584307	0.559014	NA	-0.00642396	0.671096	0	RP11-369K16.1	pseudogene
ENSG00000078579.8	0.335548	-1.90777	3.26502	-0.584307	0.559014	NA	-0.00642396	0.671096	0	FGF20	protein_coding
ENSG00000253586.1	0.335548	-1.90777	3.26502	-0.584307	0.559014	NA	-0.00642396	0.671096	0	RP11-723D22.2	sense_intronic
ENSG00000238791.1	0.335548	-1.90777	3.26502	-0.584307	0.559014	NA	-0.00642396	0.671096	0	snoU13	snoRNA
ENSG00000207334.1	0.335548	-1.90777	3.26502	-0.584307	0.559014	NA	-0.00642396	0.671096	0	RNU6-12P	snRNA
ENSG00000271509.1	0.335548	-1.90777	3.26502	-0.584307	0.559014	NA	-0.00642396	0.671096	0	RP11-382A18.3	pseudogene
ENSG00000235917.1	0.335548	-1.90777	3.26502	-0.584307	0.559014	NA	-0.00642396	0.671096	0	RP11-39K24.14	pseudogene
ENSG00000234146.1	0.335548	-1.90777	3.26502	-0.584307	0.559014	NA	-0.00642396	0.671096	0	RP11-109M17.1	pseudogene
ENSG00000252313.1	0.335548	-1.90777	3.26502	-0.584307	0.559014	NA	-0.00642396	0.671096	0	RNA5SP281	rRNA
ENSG00000180071.14	0.335548	-1.90777	3.26502	-0.584307	0.559014	NA	-0.00642396	0.671096	0	ANKRD18A	protein_coding
ENSG00000214761.3	0.335548	-1.90777	3.26502	-0.584307	0.559014	NA	-0.00642396	0.671096	0	HNRNPA1P15	pseudogene
ENSG00000227032.1	0.335548	-1.90777	3.26502	-0.584307	0.559014	NA	-0.00642396	0.671096	0	RP11-34E5.4	pseudogene
ENSG00000236171.1	0.335548	-1.90777	3.26502	-0.584307	0.559014	NA	-0.00642396	0.671096	0	RP11-501J20.3	pseudogene
ENSG00000201867.1	0.335548	-1.90777	3.26502	-0.584307	0.559014	NA	-0.00642396	0.671096	0	Y_RNA	misc_RNA
ENSG00000239924.1	0.335548	-1.90777	3.26502	-0.584307	0.559014	NA	-0.00642396	0.671096	0	RPL29P22	pseudogene
ENSG00000133317.10	0.335548	-1.90777	3.26502	-0.584307	0.559014	NA	-0.00642396	0.671096	0	LGALS12	protein_coding
ENSG00000237303.2	0.335548	-1.90777	3.26502	-0.584307	0.559014	NA	-0.00642396	0.671096	0	HIGD1AP8	pseudogene
ENSG00000201563.1	0.335548	-1.90777	3.26502	-0.584307	0.559014	NA	-0.00642396	0.671096	0	Y_RNA	misc_RNA
ENSG00000173208.3	0.335548	-1.90777	3.26502	-0.584307	0.559014	NA	-0.00642396	0.671096	0	ABCD2	protein_coding
ENSG00000256708.1	0.335548	-1.90777	3.26502	-0.584307	0.559014	NA	-0.00642396	0.671096	0	RP11-444B24.2	pseudogene
ENSG00000258357.1	0.335548	-1.90777	3.26502	-0.584307	0.559014	NA	-0.00642396	0.671096	0	RP11-778J16.2	pseudogene
ENSG00000222747.1	0.335548	-1.90777	3.26502	-0.584307	0.559014	NA	-0.00642396	0.671096	0	RNA5SP25	rRNA
ENSG00000207325.1	0.335548	-1.90777	3.26502	-0.584307	0.559014	NA	-0.00642396	0.671096	0	RNY1P4	misc_RNA
ENSG00000235285.1	0.335548	-1.90777	3.26502	-0.584307	0.559014	NA	-0.00642396	0.671096	0	SMIM2-IT1	sense_intronic
ENSG00000225727.2	0.335548	-1.90777	3.26502	-0.584307	0.559014	NA	-0.00642396	0.671096	0	RP11-71C5.2	pseudogene
ENSG00000249163.3	0.335548	-1.90777	3.26502	-0.584307	0.559014	NA	-0.00642396	0.671096	0	CTD-3028N15.1	antisense
ENSG00000239544.1	0.335548	-1.90777	3.26502	-0.584307	0.559014	NA	-0.00642396	0.671096	0	RP11-109N23.1	pseudogene
ENSG00000258586.1	0.335548	-1.90777	3.26502	-0.584307	0.559014	NA	-0.00642396	0.671096	0	RP5-1021I20.2	lincRNA
ENSG00000258602.1	0.335548	-1.90777	3.26502	-0.584307	0.559014	NA	-0.00642396	0.671096	0	RP11-7F17.7	lincRNA
ENSG00000259026.1	0.335548	-1.90777	3.26502	-0.584307	0.559014	NA	-0.00642396	0.671096	0	RP11-907D1.1	lincRNA
ENSG00000259665.1	0.335548	-1.90777	3.26502	-0.584307	0.559014	NA	-0.00642396	0.671096	0	RP11-323I15.3	pseudogene
ENSG00000259379.1	0.335548	-1.90777	3.26502	-0.584307	0.559014	NA	-0.00642396	0.671096	0	RP11-925D8.5	pseudogene
ENSG00000259530.1	0.335548	-1.90777	3.26502	-0.584307	0.559014	NA	-0.00642396	0.671096	0	RP11-259A24.1	lincRNA
ENSG00000259268.1	0.335548	-1.90777	3.26502	-0.584307	0.559014	NA	-0.00642396	0.671096	0	AC007950.1	lincRNA
ENSG00000259485.1	0.335548	-1.90777	3.26502	-0.584307	0.559014	NA	-0.00642396	0.671096	0	CTD-2147F2.1	lincRNA
ENSG00000262154.1	0.335548	-1.90777	3.26502	-0.584307	0.559014	NA	-0.00642396	0.671096	0	LA16c-352F10.1	pseudogene
ENSG00000198388.1	0.335548	-1.90777	3.26502	-0.584307	0.559014	NA	-0.00642396	0.671096	0	AC092291.1	pseudogene
ENSG00000260550.2	0.335548	-1.90777	3.26502	-0.584307	0.559014	NA	-0.00642396	0.671096	0	RP11-457I16.2	lincRNA
ENSG00000261332.1	0.335548	-1.90777	3.26502	-0.584307	0.559014	NA	-0.00642396	0.671096	0	RP11-297C4.1	antisense
ENSG00000252122.1	0.335548	-1.90777	3.26502	-0.584307	0.559014	NA	-0.00642396	0.671096	0	SNORA76	snoRNA
ENSG00000133020.4	0.335548	-1.90777	3.26502	-0.584307	0.559014	NA	-0.00642396	0.671096	0	MYH8	protein_coding
ENSG00000109061.9	0.335548	-1.90777	3.26502	-0.584307	0.559014	NA	-0.00642396	0.671096	0	MYH1	protein_coding
ENSG00000259928.1	0.335548	-1.90777	3.26502	-0.584307	0.559014	NA	-0.00642396	0.671096	0	RP11-218M11.1	lincRNA
ENSG00000265574.1	0.335548	-1.90777	3.26502	-0.584307	0.559014	NA	-0.00642396	0.671096	0	CTD-2095E4.1	pseudogene
ENSG00000173826.10	0.335548	-1.90777	3.26502	-0.584307	0.559014	NA	-0.00642396	0.671096	0	KCNH6	protein_coding
ENSG00000240280.2	0.335548	-1.90777	3.26502	-0.584307	0.559014	NA	-0.00642396	0.671096	0	TCAM1P	pseudogene
ENSG00000263682.1	0.335548	-1.90777	3.26502	-0.584307	0.559014	NA	-0.00642396	0.671096	0	RP11-93H10.1	pseudogene
ENSG00000267789.1	0.335548	-1.90777	3.26502	-0.584307	0.559014	NA	-0.00642396	0.671096	0	CTD-2526M8.3	lincRNA
ENSG00000238531.1	0.335548	-1.90777	3.26502	-0.584307	0.559014	NA	-0.00642396	0.671096	0	SNORD105B	snoRNA
ENSG00000271095.1	0.335548	-1.90777	3.26502	-0.584307	0.559014	NA	-0.00642396	0.671096	0	AC003973.6	pseudogene
ENSG00000268794.1	0.335548	-1.90777	3.26502	-0.584307	0.559014	NA	-0.00642396	0.671096	0	VN1R90P	pseudogene
ENSG00000204851.5	0.335548	-1.90777	3.26502	-0.584307	0.559014	NA	-0.00642396	0.671096	0	PNMAL2	protein_coding
ENSG00000142512.10	0.335548	-1.90777	3.26502	-0.584307	0.559014	NA	-0.00642396	0.671096	0	SIGLEC10	protein_coding
ENSG00000271461.1	0.335548	-1.90777	3.26502	-0.584307	0.559014	NA	-0.00642396	0.671096	0	RP4-673D20.6	pseudogene
ENSG00000228482.1	0.335548	-1.90777	3.26502	-0.584307	0.559014	NA	-0.00642396	0.671096	0	RP5-859D4.3	lincRNA
ENSG00000206582.1	0.335548	-1.90777	3.26502	-0.584307	0.559014	NA	-0.00642396	0.671096	0	Y_RNA	misc_RNA
ENSG00000227691.1	0.335548	-1.90777	3.26502	-0.584307	0.559014	NA	-0.00642396	0.671096	0	CYCSP41	pseudogene
ENSG00000230233.1	0.335548	-1.90777	3.26502	-0.584307	0.559014	NA	-0.00642396	0.671096	0	AF240627.2	lincRNA
ENSG00000196934.3	0.335548	-1.90777	3.26502	-0.584307	0.559014	NA	-0.00642396	0.671096	0	RIMBP3B	protein_coding
ENSG00000244491.1	0.335548	-1.90777	3.26502	-0.584307	0.559014	NA	-0.00642396	0.671096	0	RP3-508I15.18	antisense
ENSG00000199865.1	0.335548	-1.90777	3.26502	-0.584307	0.559014	NA	-0.00642396	0.671096	0	RNU6-495P	snRNA
ENSG00000230634.1	0.335548	-1.90777	3.26502	-0.584307	0.559014	NA	-0.00642396	0.671096	0	RP5-996D20.3	pseudogene
ENSG00000254499.1	0.335548	-1.90777	3.26502	-0.584307	0.559014	NA	-0.00642396	0.671096	0	AC002056.5	antisense
ENSG00000187268.7	0.335548	-1.90777	3.26502	-0.584307	0.559014	NA	-0.00642396	0.671096	0	FAM9C	protein_coding
ENSG00000261030.1	0.335548	-1.90777	3.26502	-0.584307	0.559014	NA	-0.00642396	0.671096	0	RP11-791M20.1	lincRNA
ENSG00000238178.2	0.335548	-1.90777	3.26502	-0.584307	0.559014	NA	-0.00642396	0.671096	0	RP11-431J24.2	antisense
ENSG00000189037.6	0.335548	-1.90777	3.26502	-0.584307	0.559014	NA	-0.00642396	0.671096	0	DUSP21	protein_coding
ENSG00000237752.2	0.335548	-1.90777	3.26502	-0.584307	0.559014	NA	-0.00642396	0.671096	0	RP13-75G22.1	pseudogene
ENSG00000000005.5	0.335548	-1.90777	3.26502	-0.584307	0.559014	NA	-0.00642396	0.671096	0	TNMD	protein_coding
ENSG00000178015.4	1.47559	-1.90744	1.68645	-1.13104	0.258039	NA	-0.0247779	2.34783	0.603356	GPR150	protein_coding
ENSG00000227078.1	1.47559	-1.90744	1.68645	-1.13104	0.258039	NA	-0.0247779	2.34783	0.603356	AC004448.2	lincRNA
ENSG00000187653.10	0.83537	-1.90497	2.25623	-0.844316	0.398493	NA	-0.0121237	1.2908	0.37994	TMSB4XP8	pseudogene
ENSG00000227706.3	0.83537	-1.90497	2.25623	-0.844316	0.398493	NA	-0.0121237	1.2908	0.37994	RP11-301G19.1	lincRNA
ENSG00000225678.2	0.83537	-1.90497	2.25623	-0.844316	0.398493	NA	-0.0121237	1.2908	0.37994	AP000619.5	pseudogene
ENSG00000102962.4	0.83537	-1.90497	2.25623	-0.844316	0.398493	NA	-0.0121237	1.2908	0.37994	CCL22	protein_coding
ENSG00000267644.1	0.83537	-1.90497	2.25623	-0.844316	0.398493	NA	-0.0121237	1.2908	0.37994	CTD-2008P7.10	lincRNA
ENSG00000155719.12	1.54387	-1.90488	1.66763	-1.14226	0.253344	NA	-0.0249891	2.43535	0.652392	OTOA	protein_coding
ENSG00000253618.1	0.810852	-1.90461	2.2753	-0.837081	0.402547	NA	-0.0124435	1.2908	0.330904	GRPEL2-AS1	antisense
ENSG00000224743.2	0.810852	-1.90461	2.2753	-0.837081	0.402547	NA	-0.0124435	1.2908	0.330904	TEX26-AS1	antisense
ENSG00000171873.6	0.810852	-1.90461	2.2753	-0.837081	0.402547	NA	-0.0124435	1.2908	0.330904	ADRA1D	protein_coding
ENSG00000044012.3	0.781626	-1.90418	2.29926	-0.828169	0.407575	NA	-0.0128964	1.2908	0.272452	GUCA2B	protein_coding
ENSG00000185304.12	0.781626	-1.90418	2.29926	-0.828169	0.407575	NA	-0.0128964	1.2908	0.272452	RGPD2	protein_coding
ENSG00000230274.1	0.781626	-1.90418	2.29926	-0.828169	0.407575	NA	-0.0128964	1.2908	0.272452	PGAM1P3	pseudogene
ENSG00000221269.1	0.781626	-1.90418	2.29926	-0.828169	0.407575	NA	-0.0128964	1.2908	0.272452	MIR1302-8	miRNA
ENSG00000227173.1	0.781626	-1.90418	2.29926	-0.828169	0.407575	NA	-0.0128964	1.2908	0.272452	MYL6P3	pseudogene
ENSG00000180344.3	0.781626	-1.90418	2.29926	-0.828169	0.407575	NA	-0.0128964	1.2908	0.272452	AL035460.1	pseudogene
ENSG00000153246.7	27.5173	-1.90263	0.403203	-4.71879	2.37248e-06	2.98746e-05	-0.351208	43.4406	11.594	PLA2R1	protein_coding
ENSG00000271404.1	2.38777	-1.9016	1.34781	-1.41088	0.158279	NA	-0.0376923	3.73378	1.04175	RP11-365F18.5	pseudogene
ENSG00000165312.5	360.621	-1.90036	0.116875	-16.2597	1.90543e-59	3.02131e-57	-1.37891	568.743	152.499	OTUD1	protein_coding
ENSG00000152822.9	5.38535	-1.89934	0.881993	-2.15347	0.0312819	NA	-0.0865458	8.4732	2.2975	GRM1	protein_coding
ENSG00000213540.3	1.53624	-1.89859	1.70379	-1.11434	0.265135	NA	-0.0237095	2.42009	0.652392	RP11-486G15.1	pseudogene
ENSG00000224598.1	1.46134	-1.89506	1.69679	-1.11686	0.264056	NA	-0.0242968	2.31932	0.603356	RPS5P2	pseudogene
ENSG00000169891.13	1.46134	-1.89506	1.69679	-1.11686	0.264056	NA	-0.0242968	2.31932	0.603356	REPS2	protein_coding
ENSG00000269468.1	0.331733	-1.89489	3.27867	-0.577946	0.563301	NA	-0.00637779	0.663467	0	AC004824.2	protein_coding
ENSG00000252515.1	0.331733	-1.89489	3.27867	-0.577946	0.563301	NA	-0.00637779	0.663467	0	RNU6-1171P	snRNA
ENSG00000244389.2	0.331733	-1.89489	3.27867	-0.577946	0.563301	NA	-0.00637779	0.663467	0	RN7SL242P	misc_RNA
ENSG00000162639.11	0.331733	-1.89489	3.27867	-0.577946	0.563301	NA	-0.00637779	0.663467	0	HENMT1	protein_coding
ENSG00000200536.1	0.331733	-1.89489	3.27867	-0.577946	0.563301	NA	-0.00637779	0.663467	0	SNORA25	snoRNA
ENSG00000271810.1	0.331733	-1.89489	3.27867	-0.577946	0.563301	NA	-0.00637779	0.663467	0	RP11-426L16.10	protein_coding
ENSG00000235933.1	0.331733	-1.89489	3.27867	-0.577946	0.563301	NA	-0.00637779	0.663467	0	RP5-1185H19.2	lincRNA
ENSG00000235702.1	0.331733	-1.89489	3.27867	-0.577946	0.563301	NA	-0.00637779	0.663467	0	WI2-925H4.1	antisense
ENSG00000236940.1	0.331733	-1.89489	3.27867	-0.577946	0.563301	NA	-0.00637779	0.663467	0	RP11-98D18.7	pseudogene
ENSG00000235736.1	0.331733	-1.89489	3.27867	-0.577946	0.563301	NA	-0.00637779	0.663467	0	RP1-10C16.1	lincRNA
ENSG00000237379.1	0.331733	-1.89489	3.27867	-0.577946	0.563301	NA	-0.00637779	0.663467	0	CBX1P3	pseudogene
ENSG00000224177.2	0.331733	-1.89489	3.27867	-0.577946	0.563301	NA	-0.00637779	0.663467	0	LINC00570	lincRNA
ENSG00000233862.1	0.331733	-1.89489	3.27867	-0.577946	0.563301	NA	-0.00637779	0.663467	0	AC016907.3	antisense
ENSG00000232228.1	0.331733	-1.89489	3.27867	-0.577946	0.563301	NA	-0.00637779	0.663467	0	RP11-77O7.1	pseudogene
ENSG00000200650.1	0.331733	-1.89489	3.27867	-0.577946	0.563301	NA	-0.00637779	0.663467	0	RNA5SP114	rRNA
ENSG00000257045.1	0.331733	-1.89489	3.27867	-0.577946	0.563301	NA	-0.00637779	0.663467	0	RP11-486F17.1	antisense
ENSG00000263941.1	0.331733	-1.89489	3.27867	-0.577946	0.563301	NA	-0.00637779	0.663467	0	RN7SL32P	misc_RNA
ENSG00000186235.6	0.331733	-1.89489	3.27867	-0.577946	0.563301	NA	-0.00637779	0.663467	0	AC016757.3	protein_coding
ENSG00000265416.1	0.331733	-1.89489	3.27867	-0.577946	0.563301	NA	-0.00637779	0.663467	0	AC017028.7	miRNA
ENSG00000270531.1	0.331733	-1.89489	3.27867	-0.577946	0.563301	NA	-0.00637779	0.663467	0	RP11-169K17.2	pseudogene
ENSG00000229756.1	0.331733	-1.89489	3.27867	-0.577946	0.563301	NA	-0.00637779	0.663467	0	RPL31P20	pseudogene
ENSG00000238646.1	0.331733	-1.89489	3.27867	-0.577946	0.563301	NA	-0.00637779	0.663467	0	snoU13	snoRNA
ENSG00000241684.1	0.331733	-1.89489	3.27867	-0.577946	0.563301	NA	-0.00637779	0.663467	0	ADAMTS9-AS2	antisense
ENSG00000242049.1	0.331733	-1.89489	3.27867	-0.577946	0.563301	NA	-0.00637779	0.663467	0	DNAJB8-AS1	antisense
ENSG00000227375.1	0.331733	-1.89489	3.27867	-0.577946	0.563301	NA	-0.00637779	0.663467	0	DLG1-AS1	antisense
ENSG00000251075.1	0.331733	-1.89489	3.27867	-0.577946	0.563301	NA	-0.00637779	0.663467	0	HTT-AS	antisense
ENSG00000223086.1	0.331733	-1.89489	3.27867	-0.577946	0.563301	NA	-0.00637779	0.663467	0	RNA5SP155	rRNA
ENSG00000138738.6	0.331733	-1.89489	3.27867	-0.577946	0.563301	NA	-0.00637779	0.663467	0	PRDM5	protein_coding
ENSG00000256394.2	0.331733	-1.89489	3.27867	-0.577946	0.563301	NA	-0.00637779	0.663467	0	ASIC5	protein_coding
ENSG00000249928.2	0.331733	-1.89489	3.27867	-0.577946	0.563301	NA	-0.00637779	0.663467	0	UQCRBP3	pseudogene
ENSG00000248967.1	0.331733	-1.89489	3.27867	-0.577946	0.563301	NA	-0.00637779	0.663467	0	RP11-241J12.3	pseudogene
ENSG00000255587.3	0.331733	-1.89489	3.27867	-0.577946	0.563301	NA	-0.00637779	0.663467	0	RAB44	protein_coding
ENSG00000226440.3	0.331733	-1.89489	3.27867	-0.577946	0.563301	NA	-0.00637779	0.663467	0	RP11-506B6.6	antisense
ENSG00000225148.1	0.331733	-1.89489	3.27867	-0.577946	0.563301	NA	-0.00637779	0.663467	0	RP5-899B16.2	lincRNA
ENSG00000218716.1	0.331733	-1.89489	3.27867	-0.577946	0.563301	NA	-0.00637779	0.663467	0	RPL12P23	pseudogene
ENSG00000228085.1	0.331733	-1.89489	3.27867	-0.577946	0.563301	NA	-0.00637779	0.663467	0	AC004920.2	pseudogene
ENSG00000224971.1	0.331733	-1.89489	3.27867	-0.577946	0.563301	NA	-0.00637779	0.663467	0	SUMO2P3	pseudogene
ENSG00000225898.1	0.331733	-1.89489	3.27867	-0.577946	0.563301	NA	-0.00637779	0.663467	0	AC002075.3	pseudogene
ENSG00000238384.1	0.331733	-1.89489	3.27867	-0.577946	0.563301	NA	-0.00637779	0.663467	0	snoU13	snoRNA
ENSG00000223402.1	0.331733	-1.89489	3.27867	-0.577946	0.563301	NA	-0.00637779	0.663467	0	AC074121.4	pseudogene
ENSG00000234715.1	0.331733	-1.89489	3.27867	-0.577946	0.563301	NA	-0.00637779	0.663467	0	CTB-107G13.1	antisense
ENSG00000263762.1	0.331733	-1.89489	3.27867	-0.577946	0.563301	NA	-0.00637779	0.663467	0	MIR4286	miRNA
ENSG00000254251.1	0.331733	-1.89489	3.27867	-0.577946	0.563301	NA	-0.00637779	0.663467	0	RP11-662G23.1	antisense
ENSG00000176406.16	0.331733	-1.89489	3.27867	-0.577946	0.563301	NA	-0.00637779	0.663467	0	RIMS2	protein_coding
ENSG00000104415.9	0.331733	-1.89489	3.27867	-0.577946	0.563301	NA	-0.00637779	0.663467	0	WISP1	protein_coding
ENSG00000225411.2	0.331733	-1.89489	3.27867	-0.577946	0.563301	NA	-0.00637779	0.663467	0	RP11-764K9.1	lincRNA
ENSG00000237679.2	0.331733	-1.89489	3.27867	-0.577946	0.563301	NA	-0.00637779	0.663467	0	VDAC1P11	pseudogene
ENSG00000238021.2	0.331733	-1.89489	3.27867	-0.577946	0.563301	NA	-0.00637779	0.663467	0	ARMC4P1	pseudogene
ENSG00000272489.1	0.331733	-1.89489	3.27867	-0.577946	0.563301	NA	-0.00637779	0.663467	0	RP11-182L21.5	sense_intronic
ENSG00000170782.3	0.331733	-1.89489	3.27867	-0.577946	0.563301	NA	-0.00637779	0.663467	0	OR10A4	protein_coding
ENSG00000241008.1	0.331733	-1.89489	3.27867	-0.577946	0.563301	NA	-0.00637779	0.663467	0	RP11-494M8.1	pseudogene
ENSG00000272676.1	0.331733	-1.89489	3.27867	-0.577946	0.563301	NA	-0.00637779	0.663467	0	OR5AO1P	pseudogene
ENSG00000255860.2	0.331733	-1.89489	3.27867	-0.577946	0.563301	NA	-0.00637779	0.663467	0	RP11-807H22.6	pseudogene
ENSG00000257070.1	0.331733	-1.89489	3.27867	-0.577946	0.563301	NA	-0.00637779	0.663467	0	RP11-667M19.4	pseudogene
ENSG00000242444.3	0.331733	-1.89489	3.27867	-0.577946	0.563301	NA	-0.00637779	0.663467	0	RP11-320N7.1	pseudogene
ENSG00000255819.2	0.331733	-1.89489	3.27867	-0.577946	0.563301	NA	-0.00637779	0.663467	0	KLRC4-KLRK1	protein_coding
ENSG00000256256.1	0.331733	-1.89489	3.27867	-0.577946	0.563301	NA	-0.00637779	0.663467	0	RP11-443N24.4	lincRNA
ENSG00000199566.1	0.331733	-1.89489	3.27867	-0.577946	0.563301	NA	-0.00637779	0.663467	0	SNORA64	snoRNA
ENSG00000226413.2	0.331733	-1.89489	3.27867	-0.577946	0.563301	NA	-0.00637779	0.663467	0	OR8T1P	pseudogene
ENSG00000199824.1	0.331733	-1.89489	3.27867	-0.577946	0.563301	NA	-0.00637779	0.663467	0	RNU6-199P	snRNA
ENSG00000252854.1	0.331733	-1.89489	3.27867	-0.577946	0.563301	NA	-0.00637779	0.663467	0	RN7SKP5	misc_RNA
ENSG00000136110.8	0.331733	-1.89489	3.27867	-0.577946	0.563301	NA	-0.00637779	0.663467	0	LECT1	protein_coding
ENSG00000155249.4	0.331733	-1.89489	3.27867	-0.577946	0.563301	NA	-0.00637779	0.663467	0	OR4K1	protein_coding
ENSG00000169327.3	0.331733	-1.89489	3.27867	-0.577946	0.563301	NA	-0.00637779	0.663467	0	OR5AU1	protein_coding
ENSG00000151322.14	0.331733	-1.89489	3.27867	-0.577946	0.563301	NA	-0.00637779	0.663467	0	NPAS3	protein_coding
ENSG00000258731.1	0.331733	-1.89489	3.27867	-0.577946	0.563301	NA	-0.00637779	0.663467	0	RP11-547D23.1	antisense
ENSG00000259277.1	0.331733	-1.89489	3.27867	-0.577946	0.563301	NA	-0.00637779	0.663467	0	RP13-126C7.1	antisense
ENSG00000260762.1	0.331733	-1.89489	3.27867	-0.577946	0.563301	NA	-0.00637779	0.663467	0	RP11-143N13.1	pseudogene
ENSG00000262700.1	0.331733	-1.89489	3.27867	-0.577946	0.563301	NA	-0.00637779	0.663467	0	RP11-266L9.3	pseudogene
ENSG00000222287.1	0.331733	-1.89489	3.27867	-0.577946	0.563301	NA	-0.00637779	0.663467	0	RNU6-1043P	snRNA
ENSG00000260889.1	0.331733	-1.89489	3.27867	-0.577946	0.563301	NA	-0.00637779	0.663467	0	CKBP1	pseudogene
ENSG00000150394.9	0.331733	-1.89489	3.27867	-0.577946	0.563301	NA	-0.00637779	0.663467	0	CDH8	protein_coding
ENSG00000260558.1	0.331733	-1.89489	3.27867	-0.577946	0.563301	NA	-0.00637779	0.663467	0	RP11-63M22.1	lincRNA
ENSG00000260862.1	0.331733	-1.89489	3.27867	-0.577946	0.563301	NA	-0.00637779	0.663467	0	RP11-22H5.2	sense_intronic
ENSG00000270832.1	0.331733	-1.89489	3.27867	-0.577946	0.563301	NA	-0.00637779	0.663467	0	RP1-168P16.3	pseudogene
ENSG00000226130.1	0.331733	-1.89489	3.27867	-0.577946	0.563301	NA	-0.00637779	0.663467	0	AC013248.2	lincRNA
ENSG00000250948.1	0.331733	-1.89489	3.27867	-0.577946	0.563301	NA	-0.00637779	0.663467	0	RP11-1079K10.2	antisense
ENSG00000268400.1	0.331733	-1.89489	3.27867	-0.577946	0.563301	NA	-0.00637779	0.663467	0	CTD-3214H19.4	protein_coding
ENSG00000202357.1	0.331733	-1.89489	3.27867	-0.577946	0.563301	NA	-0.00637779	0.663467	0	Y_RNA	misc_RNA
ENSG00000268455.1	0.331733	-1.89489	3.27867	-0.577946	0.563301	NA	-0.00637779	0.663467	0	RP11-359H18.2	pseudogene
ENSG00000204978.2	0.331733	-1.89489	3.27867	-0.577946	0.563301	NA	-0.00637779	0.663467	0	C19orf69	protein_coding
ENSG00000268460.1	0.331733	-1.89489	3.27867	-0.577946	0.563301	NA	-0.00637779	0.663467	0	AC006262.6	processed_transcript
ENSG00000197928.6	0.331733	-1.89489	3.27867	-0.577946	0.563301	NA	-0.00637779	0.663467	0	ZNF677	protein_coding
ENSG00000232271.1	0.331733	-1.89489	3.27867	-0.577946	0.563301	NA	-0.00637779	0.663467	0	RP4-764O22.1	lincRNA
ENSG00000201728.1	0.331733	-1.89489	3.27867	-0.577946	0.563301	NA	-0.00637779	0.663467	0	RNA5SP479	rRNA
ENSG00000252549.1	0.331733	-1.89489	3.27867	-0.577946	0.563301	NA	-0.00637779	0.663467	0	RNU6-759P	snRNA
ENSG00000254806.1	0.331733	-1.89489	3.27867	-0.577946	0.563301	NA	-0.00637779	0.663467	0	SYS1-DBNDD2	protein_coding
ENSG00000228600.1	0.331733	-1.89489	3.27867	-0.577946	0.563301	NA	-0.00637779	0.663467	0	POLR2CP	pseudogene
ENSG00000230198.1	0.331733	-1.89489	3.27867	-0.577946	0.563301	NA	-0.00637779	0.663467	0	RPL37P4	pseudogene
ENSG00000229107.2	0.331733	-1.89489	3.27867	-0.577946	0.563301	NA	-0.00637779	0.663467	0	ABHD17AP4	pseudogene
ENSG00000230203.1	0.331733	-1.89489	3.27867	-0.577946	0.563301	NA	-0.00637779	0.663467	0	CTB-1048E9.7	pseudogene
ENSG00000240591.1	0.331733	-1.89489	3.27867	-0.577946	0.563301	NA	-0.00637779	0.663467	0	RP11-247I13.11	antisense
ENSG00000227813.1	0.331733	-1.89489	3.27867	-0.577946	0.563301	NA	-0.00637779	0.663467	0	RP1-180M12.1	pseudogene
ENSG00000100368.9	0.331733	-1.89489	3.27867	-0.577946	0.563301	NA	-0.00637779	0.663467	0	CSF2RB	protein_coding
ENSG00000224701.1	0.331733	-1.89489	3.27867	-0.577946	0.563301	NA	-0.00637779	0.663467	0	MED28P4	pseudogene
ENSG00000225689.1	0.331733	-1.89489	3.27867	-0.577946	0.563301	NA	-0.00637779	0.663467	0	RP1-30E17.2	lincRNA
ENSG00000007350.12	0.331733	-1.89489	3.27867	-0.577946	0.563301	NA	-0.00637779	0.663467	0	TKTL1	protein_coding
ENSG00000162591.11	8.60011	-1.89338	0.729412	-2.59577	0.00943798	NA	-0.121408	13.4905	3.70977	MEGF6	protein_coding
ENSG00000246740.2	1.55621	-1.89277	1.75202	-1.08034	0.279993	NA	-0.02207	2.45061	0.661808	CTD-2382E5.1	antisense
ENSG00000128335.9	1478.88	-1.89137	0.0632813	-29.8882	2.79745e-196	9.93217e-194	-1.70084	2329.03	628.716	APOL2	protein_coding
ENSG00000007001.8	3.00992	-1.89119	1.20544	-1.56888	0.116675	NA	-0.0468871	4.75468	1.26516	UPP2	protein_coding
ENSG00000232882.1	1.52581	-1.88923	1.65551	-1.14118	0.253795	NA	-0.0252425	2.39922	0.652392	PHKA1P1	pseudogene
ENSG00000213500.3	6.04347	-1.88605	0.833488	-2.26285	0.0236452	NA	-0.0957109	9.51698	2.56995	LAP3P2	pseudogene
ENSG00000111405.4	1.51818	-1.88273	1.67965	-1.1209	0.262329	NA	-0.0243355	2.38396	0.652392	ENDOU	protein_coding
ENSG00000201573.1	1.51818	-1.88273	1.67965	-1.1209	0.262329	NA	-0.0243355	2.38396	0.652392	Y_RNA	misc_RNA
ENSG00000196979.1	1.44327	-1.88099	1.78507	-1.05373	0.292005	NA	-0.0214883	2.28319	0.603356	AL360004.1	protein_coding
ENSG00000223462.2	1.44327	-1.88099	1.78507	-1.05373	0.292005	NA	-0.0214883	2.28319	0.603356	RP11-285G1.9	lincRNA
ENSG00000183304.6	2.98423	-1.87992	1.21432	-1.54812	0.121593	NA	-0.0458805	4.70329	1.26516	FAM9A	protein_coding
ENSG00000233776.1	4.03106	-1.8791	1.12508	-1.6702	0.09488	NA	-0.0513857	6.26991	1.79221	RP11-384P7.6	antisense
ENSG00000251165.1	2.14796	-1.87795	1.39801	-1.3433	0.179174	NA	-0.0352523	3.42012	0.875808	F11-AS1	antisense
ENSG00000265845.2	2.9776	-1.87706	1.26083	-1.48875	0.136554	NA	-0.0420864	4.69004	1.26516	RP11-20B24.5	antisense
ENSG00000227496.1	4.84645	-1.87561	0.981012	-1.91191	0.0558875	NA	-0.0677328	7.51133	2.18157	RP11-145A3.1	antisense
ENSG00000081041.8	84.2654	-1.87475	0.23557	-7.95836	1.74341e-15	7.20843e-14	-0.745432	132.876	35.6549	CXCL2	protein_coding
ENSG00000258128.2	2.35545	-1.87416	1.45859	-1.28491	0.198823	NA	-0.0310538	3.66914	1.04175	MKRN9P	pseudogene
ENSG00000010671.11	43.2424	-1.87241	0.326817	-5.72923	1.0089e-08	1.97333e-07	-0.479335	68.2247	18.2601	BTK	protein_coding
ENSG00000226684.2	0.817304	-1.87065	2.422	-0.772357	0.439903	NA	-0.0102443	1.25467	0.37994	RP3-418C23.2	lincRNA
ENSG00000269300.1	3.73531	-1.87047	1.07143	-1.74577	0.0808514	NA	-0.0583322	5.88397	1.58665	CTD-2529P6.3	antisense
ENSG00000256323.1	1.53051	-1.87045	1.70205	-1.09894	0.271794	NA	-0.0233525	2.39922	0.661808	AL049542.1	pseudogene
ENSG00000244171.3	1.50393	-1.8704	1.65929	-1.12722	0.259648	NA	-0.0248985	2.35546	0.652392	PBX2P1	pseudogene
ENSG00000095970.12	0.792786	-1.87012	2.44487	-0.764915	0.444322	NA	-0.0105516	1.25467	0.330904	TREM2	protein_coding
ENSG00000234132.1	0.76356	-1.86948	2.47361	-0.755768	0.449788	NA	-0.0109762	1.25467	0.272452	RP11-168O16.2	antisense
ENSG00000272514.1	0.76356	-1.86948	2.47361	-0.755768	0.449788	NA	-0.0109762	1.25467	0.272452	C6ORF165	protein_coding
ENSG00000013725.10	0.76356	-1.86948	2.47361	-0.755768	0.449788	NA	-0.0109762	1.25467	0.272452	CD6	protein_coding
ENSG00000103522.11	0.76356	-1.86948	2.47361	-0.755768	0.449788	NA	-0.0109762	1.25467	0.272452	IL21R	protein_coding
ENSG00000189129.9	2.95572	-1.8669	1.26588	-1.47478	0.140271	NA	-0.0415207	4.64628	1.26516	PLAC9	protein_coding
ENSG00000231758.2	3.09509	-1.86642	1.17171	-1.59291	0.111181	NA	-0.048693	4.82694	1.36324	AC092652.1	antisense
ENSG00000259118.1	3.78833	-1.86472	1.1373	-1.6396	0.101088	NA	-0.0505772	5.94098	1.63569	RP11-840I19.3	antisense
ENSG00000153446.11	3.61856	-1.86423	1.0998	-1.69507	0.0900628	NA	-0.0553146	5.70892	1.5282	C16orf89	protein_coding
ENSG00000256407.1	1.42139	-1.861	1.82371	-1.02045	0.307517	NA	-0.020285	2.23943	0.603356	RP11-446E24.4	protein_coding
ENSG00000103089.4	3.00874	-1.85971	1.17559	-1.58194	0.113662	NA	-0.048563	4.70329	1.3142	FA2H	protein_coding
ENSG00000251301.2	2.20951	-1.85968	1.43014	-1.30035	0.193481	NA	-0.0327348	3.48475	0.93426	RP11-81H14.2	lincRNA
ENSG00000130487.4	34.7529	-1.85653	0.35274	-5.26316	1.41599e-07	2.26279e-06	-0.423233	54.269	15.2369	KLHDC7B	protein_coding
ENSG00000269533.1	2.20288	-1.85468	1.41639	-1.30945	0.190383	NA	-0.0333811	3.47151	0.93426	AC003002.6	protein_coding
ENSG00000213484.2	1.48586	-1.85402	1.68551	-1.09998	0.271343	NA	-0.02383	2.31932	0.652392	EIF4A1P8	pseudogene
ENSG00000259614.2	2.1042	-1.85235	1.41394	-1.31006	0.190175	NA	-0.0339645	3.33259	0.875808	RP11-522B15.6	pseudogene
ENSG00000152380.5	9.01886	-1.85175	0.706663	-2.62041	0.00878231	NA	-0.126227	14.1045	3.93319	FAM151B	protein_coding
ENSG00000186481.11	1.50863	-1.85095	1.70634	-1.08475	0.278034	NA	-0.0230141	2.35546	0.661808	ANKRD20A5P	pseudogene
ENSG00000158578.14	1.57691	-1.8492	1.66076	-1.11346	0.26551	NA	-0.0240951	2.44298	0.710844	ALAS2	protein_coding
ENSG00000196143.4	1.58454	-1.84917	1.77259	-1.0432	0.296855	NA	-0.0207449	2.45824	0.710844	OR11H13P	pseudogene
ENSG00000273402.1	3.68582	-1.84387	1.10177	-1.67355	0.0942193	NA	-0.0540206	5.77557	1.59607	RP5-855D21.2	antisense
ENSG00000231966.1	1.56928	-1.84275	1.66204	-1.10873	0.267549	NA	-0.023982	2.42772	0.710844	RP11-12M5.4	lincRNA
ENSG00000270212.1	1.501	-1.84113	1.81686	-1.01336	0.310889	NA	-0.0198557	2.3402	0.661808	CTD-2540B15.12	lincRNA
ENSG00000267659.1	4.44422	-1.84052	1.0101	-1.82212	0.0684367	NA	-0.0636169	6.92184	1.96659	RP11-118B18.1	lincRNA
ENSG00000257017.4	5298.35	-1.83696	0.0509187	-36.0763	5.33905e-285	3.11419e-282	-1.71239	8280.1	2316.59	HP	protein_coding
ENSG00000205277.5	24.5878	-1.83578	0.434362	-4.22639	2.37469e-05	0.000237208	-0.298031	38.545	10.6305	MUC12	protein_coding
ENSG00000166710.13	14927.8	-1.83547	0.0357298	-51.3707	0	0	-1.77199	23322.4	6533.17	B2M	protein_coding
ENSG00000214510.5	3.02664	-1.83345	1.21467	-1.50942	0.131192	NA	-0.0441783	4.69004	1.36324	SPINK13	protein_coding
ENSG00000272859.1	1.55885	-1.83332	1.66377	-1.10191	0.270502	NA	-0.0238193	2.40685	0.710844	RP11-352E8.2	lincRNA
ENSG00000256953.1	1.55503	-1.83183	1.64183	-1.11572	0.26454	NA	-0.0245508	2.39922	0.710844	RP11-6B19.2	lincRNA
ENSG00000153666.5	1.55503	-1.83183	1.64183	-1.11572	0.26454	NA	-0.0245508	2.39922	0.710844	GOLGA8I	protein_coding
ENSG00000236806.1	1.48675	-1.83027	1.73615	-1.05421	0.291785	NA	-0.0219097	2.3117	0.661808	RP11-337C18.7	pseudogene
ENSG00000082293.8	4.39696	-1.82954	0.977816	-1.87104	0.0613392	NA	-0.0680354	6.87636	1.91756	COL19A1	protein_coding
ENSG00000229839.2	1.46016	-1.82816	1.77466	-1.03015	0.302941	NA	-0.0209161	2.26793	0.652392	AC018462.2	antisense
ENSG00000205231.1	0.313667	-1.82699	3.63493	-0.502619	0.615232	NA	-0.00524028	0.627334	0	TTLL10-AS1	antisense
ENSG00000225931.3	0.313667	-1.82699	3.63493	-0.502619	0.615232	NA	-0.00524028	0.627334	0	RP3-395M20.7	antisense
ENSG00000215720.4	0.313667	-1.82699	3.63493	-0.502619	0.615232	NA	-0.00524028	0.627334	0	RP1-21O18.3	pseudogene
ENSG00000233072.1	0.313667	-1.82699	3.63493	-0.502619	0.615232	NA	-0.00524028	0.627334	0	RPS15AP6	pseudogene
ENSG00000176083.13	0.313667	-1.82699	3.63493	-0.502619	0.615232	NA	-0.00524028	0.627334	0	ZNF683	protein_coding
ENSG00000236065.2	0.313667	-1.82699	3.63493	-0.502619	0.615232	NA	-0.00524028	0.627334	0	RP1-117O3.2	antisense
ENSG00000234099.1	0.313667	-1.82699	3.63493	-0.502619	0.615232	NA	-0.00524028	0.627334	0	MTND4P11	pseudogene
ENSG00000229828.1	0.313667	-1.82699	3.63493	-0.502619	0.615232	NA	-0.00524028	0.627334	0	RP11-94I2.1	pseudogene
ENSG00000224985.1	0.313667	-1.82699	3.63493	-0.502619	0.615232	NA	-0.00524028	0.627334	0	RP11-297K8.2	antisense
ENSG00000206684.1	0.313667	-1.82699	3.63493	-0.502619	0.615232	NA	-0.00524028	0.627334	0	RNU6-157P	snRNA
ENSG00000184774.6	0.313667	-1.82699	3.63493	-0.502619	0.615232	NA	-0.00524028	0.627334	0	RP11-480I12.4	protein_coding
ENSG00000238401.1	0.313667	-1.82699	3.63493	-0.502619	0.615232	NA	-0.00524028	0.627334	0	snoU13	snoRNA
ENSG00000197721.12	0.313667	-1.82699	3.63493	-0.502619	0.615232	NA	-0.00524028	0.627334	0	CR1L	protein_coding
ENSG00000236031.1	0.313667	-1.82699	3.63493	-0.502619	0.615232	NA	-0.00524028	0.627334	0	RP11-269F20.1	antisense
ENSG00000230452.1	0.313667	-1.82699	3.63493	-0.502619	0.615232	NA	-0.00524028	0.627334	0	AC012457.2	antisense
ENSG00000158089.10	0.313667	-1.82699	3.63493	-0.502619	0.615232	NA	-0.00524028	0.627334	0	GALNT14	protein_coding
ENSG00000212204.1	0.313667	-1.82699	3.63493	-0.502619	0.615232	NA	-0.00524028	0.627334	0	RNA5SP91	rRNA
ENSG00000228100.1	0.313667	-1.82699	3.63493	-0.502619	0.615232	NA	-0.00524028	0.627334	0	AC016912.3	lincRNA
ENSG00000238708.1	0.313667	-1.82699	3.63493	-0.502619	0.615232	NA	-0.00524028	0.627334	0	snoU13	snoRNA
ENSG00000226114.1	0.313667	-1.82699	3.63493	-0.502619	0.615232	NA	-0.00524028	0.627334	0	AC111200.8	pseudogene
ENSG00000229941.1	0.313667	-1.82699	3.63493	-0.502619	0.615232	NA	-0.00524028	0.627334	0	AC012499.1	antisense
ENSG00000242696.2	0.313667	-1.82699	3.63493	-0.502619	0.615232	NA	-0.00524028	0.627334	0	RN7SL40P	misc_RNA
ENSG00000233445.1	0.313667	-1.82699	3.63493	-0.502619	0.615232	NA	-0.00524028	0.627334	0	RPL17P11	pseudogene
ENSG00000157103.6	0.313667	-1.82699	3.63493	-0.502619	0.615232	NA	-0.00524028	0.627334	0	SLC6A1	protein_coding
ENSG00000265355.1	0.313667	-1.82699	3.63493	-0.502619	0.615232	NA	-0.00524028	0.627334	0	MIR3136	miRNA
ENSG00000238568.1	0.313667	-1.82699	3.63493	-0.502619	0.615232	NA	-0.00524028	0.627334	0	snoU13	snoRNA
ENSG00000243675.1	0.313667	-1.82699	3.63493	-0.502619	0.615232	NA	-0.00524028	0.627334	0	RP11-379F4.1	pseudogene
ENSG00000236357.1	0.313667	-1.82699	3.63493	-0.502619	0.615232	NA	-0.00524028	0.627334	0	EI24P1	pseudogene
ENSG00000126549.5	0.313667	-1.82699	3.63493	-0.502619	0.615232	NA	-0.00524028	0.627334	0	STATH	protein_coding
ENSG00000251586.1	0.313667	-1.82699	3.63493	-0.502619	0.615232	NA	-0.00524028	0.627334	0	TET2-AS1	antisense
ENSG00000199102.1	0.313667	-1.82699	3.63493	-0.502619	0.615232	NA	-0.00524028	0.627334	0	MIR302C	miRNA
ENSG00000251139.1	0.313667	-1.82699	3.63493	-0.502619	0.615232	NA	-0.00524028	0.627334	0	RP11-701P16.2	protein_coding
ENSG00000142319.14	0.313667	-1.82699	3.63493	-0.502619	0.615232	NA	-0.00524028	0.627334	0	SLC6A3	protein_coding
ENSG00000272130.1	0.313667	-1.82699	3.63493	-0.502619	0.615232	NA	-0.00524028	0.627334	0	RP11-360I2.1	lincRNA
ENSG00000250048.1	0.313667	-1.82699	3.63493	-0.502619	0.615232	NA	-0.00524028	0.627334	0	LINC00603	lincRNA
ENSG00000210678.1	0.313667	-1.82699	3.63493	-0.502619	0.615232	NA	-0.00524028	0.627334	0	RNU6ATAC2P	snRNA
ENSG00000265577.1	0.313667	-1.82699	3.63493	-0.502619	0.615232	NA	-0.00524028	0.627334	0	RN7SL9P	misc_RNA
ENSG00000264391.1	0.313667	-1.82699	3.63493	-0.502619	0.615232	NA	-0.00524028	0.627334	0	RN7SL208P	misc_RNA
ENSG00000272021.1	0.313667	-1.82699	3.63493	-0.502619	0.615232	NA	-0.00524028	0.627334	0	AC008592.8	lincRNA
ENSG00000249180.1	0.313667	-1.82699	3.63493	-0.502619	0.615232	NA	-0.00524028	0.627334	0	CTC-506B8.1	antisense
ENSG00000249158.2	0.313667	-1.82699	3.63493	-0.502619	0.615232	NA	-0.00524028	0.627334	0	PCDHA11	protein_coding
ENSG00000260286.1	0.313667	-1.82699	3.63493	-0.502619	0.615232	NA	-0.00524028	0.627334	0	RP3-369A17.5	protein_coding
ENSG00000124490.9	0.313667	-1.82699	3.63493	-0.502619	0.615232	NA	-0.00524028	0.627334	0	CRISP2	protein_coding
ENSG00000182793.6	0.313667	-1.82699	3.63493	-0.502619	0.615232	NA	-0.00524028	0.627334	0	GSTA5	protein_coding
ENSG00000262048.1	0.313667	-1.82699	3.63493	-0.502619	0.615232	NA	-0.00524028	0.627334	0	RP1-232L24.4	pseudogene
ENSG00000220069.1	0.313667	-1.82699	3.63493	-0.502619	0.615232	NA	-0.00524028	0.627334	0	RP1-263J7.1	pseudogene
ENSG00000236673.1	0.313667	-1.82699	3.63493	-0.502619	0.615232	NA	-0.00524028	0.627334	0	RP11-69I8.2	lincRNA
ENSG00000223701.3	0.313667	-1.82699	3.63493	-0.502619	0.615232	NA	-0.00524028	0.627334	0	RAET1E-AS1	antisense
ENSG00000219188.1	0.313667	-1.82699	3.63493	-0.502619	0.615232	NA	-0.00524028	0.627334	0	CACYBPP3	pseudogene
ENSG00000213536.2	0.313667	-1.82699	3.63493	-0.502619	0.615232	NA	-0.00524028	0.627334	0	GNG5P1	pseudogene
ENSG00000241420.2	0.313667	-1.82699	3.63493	-0.502619	0.615232	NA	-0.00524028	0.627334	0	RN7SL505P	misc_RNA
ENSG00000231394.1	0.313667	-1.82699	3.63493	-0.502619	0.615232	NA	-0.00524028	0.627334	0	RP11-310H4.3	lincRNA
ENSG00000213644.2	0.313667	-1.82699	3.63493	-0.502619	0.615232	NA	-0.00524028	0.627334	0	RP11-165H4.3	pseudogene
ENSG00000077800.7	0.313667	-1.82699	3.63493	-0.502619	0.615232	NA	-0.00524028	0.627334	0	FKBP6	protein_coding
ENSG00000225726.1	0.313667	-1.82699	3.63493	-0.502619	0.615232	NA	-0.00524028	0.627334	0	AC007000.10	pseudogene
ENSG00000233420.1	0.313667	-1.82699	3.63493	-0.502619	0.615232	NA	-0.00524028	0.627334	0	AC002127.4	lincRNA
ENSG00000243345.1	0.313667	-1.82699	3.63493	-0.502619	0.615232	NA	-0.00524028	0.627334	0	RP11-458K10.3	lincRNA
ENSG00000257138.1	0.313667	-1.82699	3.63493	-0.502619	0.615232	NA	-0.00524028	0.627334	0	TAS2R38	protein_coding
ENSG00000260588.1	0.313667	-1.82699	3.63493	-0.502619	0.615232	NA	-0.00524028	0.627334	0	RP11-930P14.2	lincRNA
ENSG00000228984.3	0.313667	-1.82699	3.63493	-0.502619	0.615232	NA	-0.00524028	0.627334	0	RP11-101E19.8	pseudogene
ENSG00000253502.1	0.313667	-1.82699	3.63493	-0.502619	0.615232	NA	-0.00524028	0.627334	0	ATP6V1G1P2	pseudogene
ENSG00000253423.1	0.313667	-1.82699	3.63493	-0.502619	0.615232	NA	-0.00524028	0.627334	0	RP11-813B8.1	pseudogene
ENSG00000212997.1	0.313667	-1.82699	3.63493	-0.502619	0.615232	NA	-0.00524028	0.627334	0	AC023632.1	protein_coding
ENSG00000229625.3	0.313667	-1.82699	3.63493	-0.502619	0.615232	NA	-0.00524028	0.627334	0	RP11-44N12.2	lincRNA
ENSG00000250563.1	0.313667	-1.82699	3.63493	-0.502619	0.615232	NA	-0.00524028	0.627334	0	KNOP1P5	pseudogene
ENSG00000250733.3	0.313667	-1.82699	3.63493	-0.502619	0.615232	NA	-0.00524028	0.627334	0	C8orf17	protein_coding
ENSG00000261402.1	0.313667	-1.82699	3.63493	-0.502619	0.615232	NA	-0.00524028	0.627334	0	RP11-378I6.1	lincRNA
ENSG00000168828.4	0.313667	-1.82699	3.63493	-0.502619	0.615232	NA	-0.00524028	0.627334	0	OR13J1	protein_coding
ENSG00000270688.1	0.313667	-1.82699	3.63493	-0.502619	0.615232	NA	-0.00524028	0.627334	0	RP11-507D14.4	pseudogene
ENSG00000252942.1	0.313667	-1.82699	3.63493	-0.502619	0.615232	NA	-0.00524028	0.627334	0	RNA5SP290	rRNA
ENSG00000078114.14	0.313667	-1.82699	3.63493	-0.502619	0.615232	NA	-0.00524028	0.627334	0	NEBL	protein_coding
ENSG00000244356.2	0.313667	-1.82699	3.63493	-0.502619	0.615232	NA	-0.00524028	0.627334	0	RN7SL398P	misc_RNA
ENSG00000204152.6	0.313667	-1.82699	3.63493	-0.502619	0.615232	NA	-0.00524028	0.627334	0	TIMM23B	protein_coding
ENSG00000237233.2	0.313667	-1.82699	3.63493	-0.502619	0.615232	NA	-0.00524028	0.627334	0	RP11-809M12.1	antisense
ENSG00000225761.1	0.313667	-1.82699	3.63493	-0.502619	0.615232	NA	-0.00524028	0.627334	0	RP11-417O11.5	sense_intronic
ENSG00000236842.1	0.313667	-1.82699	3.63493	-0.502619	0.615232	NA	-0.00524028	0.627334	0	RP11-399K21.10	antisense
ENSG00000243446.2	0.313667	-1.82699	3.63493	-0.502619	0.615232	NA	-0.00524028	0.627334	0	RN7SL284P	misc_RNA
ENSG00000225118.1	0.313667	-1.82699	3.63493	-0.502619	0.615232	NA	-0.00524028	0.627334	0	RP11-477L16.2	pseudogene
ENSG00000225302.1	0.313667	-1.82699	3.63493	-0.502619	0.615232	NA	-0.00524028	0.627334	0	RP11-539I5.1	antisense
ENSG00000235742.1	0.313667	-1.82699	3.63493	-0.502619	0.615232	NA	-0.00524028	0.627334	0	RP11-5G18.2	pseudogene
ENSG00000170370.10	0.313667	-1.82699	3.63493	-0.502619	0.615232	NA	-0.00524028	0.627334	0	EMX2	protein_coding
ENSG00000197177.11	0.313667	-1.82699	3.63493	-0.502619	0.615232	NA	-0.00524028	0.627334	0	GPR123	protein_coding
ENSG00000174885.8	0.313667	-1.82699	3.63493	-0.502619	0.615232	NA	-0.00524028	0.627334	0	NLRP6	protein_coding
ENSG00000187747.2	0.313667	-1.82699	3.63493	-0.502619	0.615232	NA	-0.00524028	0.627334	0	OR52B6	protein_coding
ENSG00000255401.1	0.313667	-1.82699	3.63493	-0.502619	0.615232	NA	-0.00524028	0.627334	0	RP11-15D14.2	pseudogene
ENSG00000255496.1	0.313667	-1.82699	3.63493	-0.502619	0.615232	NA	-0.00524028	0.627334	0	RP11-587D21.4	sense_overlapping
ENSG00000255266.1	0.313667	-1.82699	3.63493	-0.502619	0.615232	NA	-0.00524028	0.627334	0	RP11-734C14.2	pseudogene
ENSG00000149021.2	0.313667	-1.82699	3.63493	-0.502619	0.615232	NA	-0.00524028	0.627334	0	SCGB1A1	protein_coding
ENSG00000256824.1	0.313667	-1.82699	3.63493	-0.502619	0.615232	NA	-0.00524028	0.627334	0	RP11-21A7A.2	antisense
ENSG00000237408.1	0.313667	-1.82699	3.63493	-0.502619	0.615232	NA	-0.00524028	0.627334	0	AP005019.3	pseudogene
ENSG00000255440.1	0.313667	-1.82699	3.63493	-0.502619	0.615232	NA	-0.00524028	0.627334	0	RP11-632K5.2	sense_intronic
ENSG00000082175.10	0.313667	-1.82699	3.63493	-0.502619	0.615232	NA	-0.00524028	0.627334	0	PGR	protein_coding
ENSG00000166105.11	0.313667	-1.82699	3.63493	-0.502619	0.615232	NA	-0.00524028	0.627334	0	GLB1L3	protein_coding
ENSG00000115934.11	0.313667	-1.82699	3.63493	-0.502619	0.615232	NA	-0.00524028	0.627334	0	RP11-153K16.2	lincRNA
ENSG00000123338.8	0.313667	-1.82699	3.63493	-0.502619	0.615232	NA	-0.00524028	0.627334	0	NCKAP1L	protein_coding
ENSG00000257364.1	0.313667	-1.82699	3.63493	-0.502619	0.615232	NA	-0.00524028	0.627334	0	RP11-81H3.1	pseudogene
ENSG00000257629.1	0.313667	-1.82699	3.63493	-0.502619	0.615232	NA	-0.00524028	0.627334	0	RP11-13A1.2	pseudogene
ENSG00000257766.1	0.313667	-1.82699	3.63493	-0.502619	0.615232	NA	-0.00524028	0.627334	0	RP11-341G23.3	antisense
ENSG00000214181.2	0.313667	-1.82699	3.63493	-0.502619	0.615232	NA	-0.00524028	0.627334	0	DDX6P2	pseudogene
ENSG00000169385.2	0.313667	-1.82699	3.63493	-0.502619	0.615232	NA	-0.00524028	0.627334	0	RNASE2	protein_coding
ENSG00000168260.1	0.313667	-1.82699	3.63493	-0.502619	0.615232	NA	-0.00524028	0.627334	0	C14orf183	protein_coding
ENSG00000258791.3	0.313667	-1.82699	3.63493	-0.502619	0.615232	NA	-0.00524028	0.627334	0	LINC00520	processed_transcript
ENSG00000259907.1	0.313667	-1.82699	3.63493	-0.502619	0.615232	NA	-0.00524028	0.627334	0	RP6-91H8.2	lincRNA
ENSG00000258902.1	0.313667	-1.82699	3.63493	-0.502619	0.615232	NA	-0.00524028	0.627334	0	CTD-2128A3.2	lincRNA
ENSG00000258729.1	0.313667	-1.82699	3.63493	-0.502619	0.615232	NA	-0.00524028	0.627334	0	DKFZP434O1614	protein_coding
ENSG00000251533.2	0.313667	-1.82699	3.63493	-0.502619	0.615232	NA	-0.00524028	0.627334	0	LINC00605	lincRNA
ENSG00000261191.1	0.313667	-1.82699	3.63493	-0.502619	0.615232	NA	-0.00524028	0.627334	0	RP11-16L14.2	antisense
ENSG00000259714.1	0.313667	-1.82699	3.63493	-0.502619	0.615232	NA	-0.00524028	0.627334	0	LINC00594	lincRNA
ENSG00000268632.1	0.313667	-1.82699	3.63493	-0.502619	0.615232	NA	-0.00524028	0.627334	0	AC073657.1	protein_coding
ENSG00000259805.1	0.313667	-1.82699	3.63493	-0.502619	0.615232	NA	-0.00524028	0.627334	0	RP11-382A20.5	antisense
ENSG00000252838.1	0.313667	-1.82699	3.63493	-0.502619	0.615232	NA	-0.00524028	0.627334	0	RN7SKP23	misc_RNA
ENSG00000261457.2	0.313667	-1.82699	3.63493	-0.502619	0.615232	NA	-0.00524028	0.627334	0	AC002519.6	pseudogene
ENSG00000261291.1	0.313667	-1.82699	3.63493	-0.502619	0.615232	NA	-0.00524028	0.627334	0	RP11-295M3.2	sense_intronic
ENSG00000252670.1	0.313667	-1.82699	3.63493	-0.502619	0.615232	NA	-0.00524028	0.627334	0	Y_RNA	misc_RNA
ENSG00000207525.1	0.313667	-1.82699	3.63493	-0.502619	0.615232	NA	-0.00524028	0.627334	0	Y_RNA	misc_RNA
ENSG00000244604.1	0.313667	-1.82699	3.63493	-0.502619	0.615232	NA	-0.00524028	0.627334	0	RP11-713H12.1	pseudogene
ENSG00000214946.9	0.313667	-1.82699	3.63493	-0.502619	0.615232	NA	-0.00524028	0.627334	0	TBC1D26	protein_coding
ENSG00000264168.1	0.313667	-1.82699	3.63493	-0.502619	0.615232	NA	-0.00524028	0.627334	0	MTND1P15	pseudogene
ENSG00000222679.1	0.313667	-1.82699	3.63493	-0.502619	0.615232	NA	-0.00524028	0.627334	0	RNU6-1267P	snRNA
ENSG00000267431.1	0.313667	-1.82699	3.63493	-0.502619	0.615232	NA	-0.00524028	0.627334	0	RP11-104J23.2	lincRNA
ENSG00000266960.1	0.313667	-1.82699	3.63493	-0.502619	0.615232	NA	-0.00524028	0.627334	0	FAM106DP	pseudogene
ENSG00000238575.1	0.313667	-1.82699	3.63493	-0.502619	0.615232	NA	-0.00524028	0.627334	0	snoU109	snoRNA
ENSG00000243720.1	0.313667	-1.82699	3.63493	-0.502619	0.615232	NA	-0.00524028	0.627334	0	RPL21P127	pseudogene
ENSG00000188508.6	0.313667	-1.82699	3.63493	-0.502619	0.615232	NA	-0.00524028	0.627334	0	KRTDAP	protein_coding
ENSG00000224476.3	0.313667	-1.82699	3.63493	-0.502619	0.615232	NA	-0.00524028	0.627334	0	RPL36P16	pseudogene
ENSG00000022556.11	0.313667	-1.82699	3.63493	-0.502619	0.615232	NA	-0.00524028	0.627334	0	NLRP2	protein_coding
ENSG00000234643.1	0.313667	-1.82699	3.63493	-0.502619	0.615232	NA	-0.00524028	0.627334	0	EIF3FP1	pseudogene
ENSG00000233236.1	0.313667	-1.82699	3.63493	-0.502619	0.615232	NA	-0.00524028	0.627334	0	AP001171.1	lincRNA
ENSG00000266133.1	0.313667	-1.82699	3.63493	-0.502619	0.615232	NA	-0.00524028	0.627334	0	MIR4759	miRNA
ENSG00000215317.2	0.313667	-1.82699	3.63493	-0.502619	0.615232	NA	-0.00524028	0.627334	0	THUMPD1P1	pseudogene
ENSG00000239713.3	0.313667	-1.82699	3.63493	-0.502619	0.615232	NA	-0.00524028	0.627334	0	APOBEC3G	protein_coding
ENSG00000205755.6	0.313667	-1.82699	3.63493	-0.502619	0.615232	NA	-0.00524028	0.627334	0	CRLF2	protein_coding
ENSG00000235483.1	0.313667	-1.82699	3.63493	-0.502619	0.615232	NA	-0.00524028	0.627334	0	GYG2-AS1	antisense
ENSG00000233033.1	0.313667	-1.82699	3.63493	-0.502619	0.615232	NA	-0.00524028	0.627334	0	CASK-AS1	antisense
ENSG00000204195.3	0.313667	-1.82699	3.63493	-0.502619	0.615232	NA	-0.00524028	0.627334	0	AWAT1	protein_coding
ENSG00000242732.3	0.313667	-1.82699	3.63493	-0.502619	0.615232	NA	-0.00524028	0.627334	0	RGAG4	protein_coding
ENSG00000198889.3	0.313667	-1.82699	3.63493	-0.502619	0.615232	NA	-0.00524028	0.627334	0	DCAF12L1	protein_coding
ENSG00000242599.3	0.313667	-1.82699	3.63493	-0.502619	0.615232	NA	-0.00524028	0.627334	0	CSAG4	pseudogene
ENSG00000185880.8	305.727	-1.82327	0.124117	-14.6899	7.48418e-49	1.01018e-46	-1.27873	477.038	134.416	TRIM69	protein_coding
ENSG00000254391.1	1.33329	-1.8226	1.90166	-0.958428	0.337847	NA	-0.0182622	2.12169	0.544904	CTC-529G1.1	antisense
ENSG00000125148.6	185.846	-1.82114	0.166408	-10.9438	7.1147e-28	5.724e-26	-1.03155	290.222	81.47	MT2A	protein_coding
ENSG00000156345.13	1.32948	-1.81979	1.91167	-0.951938	0.341128	NA	-0.0180278	2.11406	0.544904	CDK20	protein_coding
ENSG00000059378.8	3168.8	-1.81946	0.0487647	-37.3109	1.09143e-304	7.42718e-302	-1.70576	4938.76	1398.85	PARP12	protein_coding
ENSG00000114349.5	4.22793	-1.81746	1.08824	-1.67009	0.0949022	NA	-0.0538539	6.60616	1.84969	GNAT1	protein_coding
ENSG00000240541.2	2.64089	-1.81395	1.37707	-1.31726	0.187752	NA	-0.0342003	4.19198	1.08981	TM4SF1-AS1	antisense
ENSG00000224969.1	5.54315	-1.81334	0.926437	-1.95732	0.0503094	NA	-0.073957	8.69172	2.39459	RP11-54O7.11	antisense
ENSG00000164845.12	1.44591	-1.81322	1.81119	-1.00112	0.31677	NA	-0.0198302	2.23943	0.652392	FAM86FP	pseudogene
ENSG00000256789.1	1.4725	-1.81301	1.83766	-0.986587	0.323845	NA	-0.0191038	2.28319	0.661808	RP11-697H9.2	antisense
ENSG00000184084.7	1.53315	-1.81282	1.6455	-1.10169	0.270598	NA	-0.0242096	2.35546	0.710844	CTD-2372A4.1	pseudogene
ENSG00000248185.1	1.46869	-1.81216	1.77047	-1.02354	0.306051	NA	-0.020778	2.27556	0.661808	CTD-2049O17.1	pseudogene
ENSG00000256232.1	2.20171	-1.81057	1.35391	-1.33729	0.181128	NA	-0.0358639	3.42012	0.983296	RP11-771K4.1	lincRNA
ENSG00000140379.7	2.20171	-1.81057	1.35391	-1.33729	0.181128	NA	-0.0358639	3.42012	0.983296	BCL2A1	protein_coding
ENSG00000141837.14	1.98378	-1.80843	1.53462	-1.17842	0.238629	NA	-0.0277931	3.15021	0.817356	CACNA1A	protein_coding
ENSG00000187997.7	1.52934	-1.80819	1.66136	-1.08838	0.276428	NA	-0.0236244	2.34783	0.710844	C17orf99	protein_coding
ENSG00000260903.2	2.22067	-1.80564	1.44932	-1.24585	0.212819	NA	-0.0305607	3.44862	0.992712	XKR7	protein_coding
ENSG00000068079.3	46.4091	-1.80247	0.309959	-5.8152	6.05607e-09	1.21658e-07	-0.497675	72.2973	20.5209	IFI35	protein_coding
ENSG00000243753.1	33.2211	-1.80062	0.378595	-4.75606	1.97407e-06	2.52668e-05	-0.364895	51.8512	14.591	HLA-L	pseudogene
ENSG00000241484.5	2.84457	-1.79727	1.19207	-1.50769	0.131635	NA	-0.0457656	4.43338	1.25575	ARHGAP8	protein_coding
ENSG00000229064.1	2.25192	-1.79662	1.40596	-1.27786	0.2013	NA	-0.0323451	3.47151	1.03233	RP11-746P2.5	pseudogene
ENSG00000137767.9	375.535	-1.79477	0.114932	-15.616	5.66936e-55	8.26715e-53	-1.31304	582.859	168.211	SQRDL	protein_coding
ENSG00000120051.10	1.31523	-1.79314	1.81604	-0.987392	0.32345	NA	-0.0199582	2.08555	0.544904	CCDC147	protein_coding
ENSG00000234134.1	2.24429	-1.79303	1.38658	-1.29313	0.195967	NA	-0.0333265	3.45625	1.03233	RP11-383C5.5	sense_intronic
ENSG00000261839.1	2.83413	-1.79283	1.21073	-1.48079	0.138663	NA	-0.0440984	4.41251	1.25575	RP1-265C24.8	lincRNA
ENSG00000128394.12	5.50235	-1.79108	0.941772	-1.90182	0.0571953	NA	-0.0703642	8.61011	2.39459	APOBEC3F	protein_coding
ENSG00000250412.1	1.31141	-1.78944	1.81707	-0.984791	0.324727	NA	-0.0198988	2.07792	0.544904	KLHL2P1	pseudogene
ENSG00000223263.1	1.3076	-1.78878	1.84432	-0.969891	0.332101	NA	-0.0192445	2.0703	0.544904	RNU6-387P	snRNA
ENSG00000196557.6	1.3076	-1.78878	1.84432	-0.969891	0.332101	NA	-0.0192445	2.0703	0.544904	CACNA1H	protein_coding
ENSG00000261379.1	2.81606	-1.78486	1.23732	-1.44252	0.149156	NA	-0.0418415	4.37637	1.25575	RP11-395N3.1	sense_intronic
ENSG00000163092.15	5.42745	-1.78471	0.896813	-1.99006	0.0465845	NA	-0.0782883	8.50933	2.34556	XIRP2	protein_coding
ENSG00000053918.11	2.25663	-1.78401	1.40451	-1.2702	0.204015	NA	-0.0321289	3.47151	1.04175	KCNQ1	protein_coding
ENSG00000225373.4	2.69931	-1.77728	1.33363	-1.33266	0.182643	NA	-0.0356643	4.20133	1.1973	WASH5P	pseudogene
ENSG00000160868.10	3.81711	-1.77536	1.09719	-1.6181	0.105641	NA	-0.0514084	5.83258	1.80163	CYP3A4	protein_coding
ENSG00000249148.2	1.29716	-1.77485	1.82094	-0.974693	0.329713	NA	-0.0196685	2.04942	0.544904	AC006445.7	pseudogene
ENSG00000198963.6	16.2938	-1.77264	0.579762	-3.05753	0.00223173	0.0127666	-0.168945	25.0813	7.50624	RORB	protein_coding
ENSG00000205403.8	4133.41	-1.77139	0.058959	-30.0445	2.57848e-198	9.35817e-196	-1.6138	6391.21	1875.61	CFI	protein_coding
ENSG00000184922.9	34.9548	-1.77119	0.351825	-5.03427	4.79661e-07	6.95333e-06	-0.40419	53.9723	15.9373	FMNL1	protein_coding
ENSG00000272049.1	2.88142	-1.77116	1.19556	-1.48144	0.138488	NA	-0.0444328	4.44864	1.3142	RP11-480D4.6	lincRNA
ENSG00000236703.1	1.29335	-1.7691	1.80407	-0.980616	0.326782	NA	-0.0200267	2.04179	0.544904	MYB-AS1	antisense
ENSG00000072858.6	9.38347	-1.76832	0.692036	-2.55524	0.0106114	NA	-0.12469	14.4444	4.32254	SIDT1	protein_coding
ENSG00000253585.1	3.52428	-1.76825	1.07074	-1.65143	0.0986515	NA	-0.0552816	5.46191	1.58665	KB-1184D12.1	lincRNA
ENSG00000214980.4	1.28953	-1.76736	1.82307	-0.969443	0.332324	NA	-0.0195488	2.03416	0.544904	RP11-274J2.1	pseudogene
ENSG00000103313.7	1.37396	-1.76719	1.95497	-0.903947	0.366024	NA	-0.0163874	2.14457	0.603356	MEFV	protein_coding
ENSG00000092068.14	2.19671	-1.76206	1.41667	-1.2438	0.213573	NA	-0.0312767	3.3611	1.03233	SLC7A8	protein_coding
ENSG00000268950.1	2.21287	-1.75832	1.38779	-1.267	0.205156	NA	-0.03261	3.38398	1.04175	AC114494.1	protein_coding
ENSG00000155629.10	1299.97	-1.75832	0.0630345	-27.8945	3.10705e-171	1.05717e-168	-1.58253	2006.45	593.499	PIK3AP1	protein_coding
ENSG00000216613.2	2.28777	-1.7578	1.4134	-1.24367	0.213621	NA	-0.0309593	3.48475	1.09078	RP3-406A7.5	pseudogene
ENSG00000173702.3	2057.17	-1.75715	0.0650292	-27.0209	8.39311e-161	2.74152e-158	-1.57072	3173.18	941.154	MUC13	protein_coding
ENSG00000206503.7	2852.39	-1.75519	0.0554894	-31.6311	1.38161e-219	5.78577e-217	-1.61568	4401.34	1303.43	HLA-A	protein_coding
ENSG00000144837.4	55.5917	-1.7551	0.282723	-6.20786	5.37107e-10	1.2303e-08	-0.549878	85.843	25.3403	PLA1A	protein_coding
ENSG00000186967.6	2.51443	-1.75433	1.47394	-1.19023	0.233957	NA	-0.0286732	3.93905	1.08981	KRTAP19-4	protein_coding
ENSG00000216802.1	1.27528	-1.75261	1.82707	-0.959245	0.337435	NA	-0.0193167	2.00566	0.544904	RP11-390P2.2	pseudogene
ENSG00000134812.3	1.90389	-1.75238	1.54473	-1.13443	0.256616	NA	-0.02668	2.99042	0.817356	GIF	protein_coding
ENSG00000254748.1	2.27352	-1.75231	1.38042	-1.26941	0.204297	NA	-0.0325714	3.45625	1.09078	HNRNPCP8	pseudogene
ENSG00000234844.1	2.84147	-1.75227	1.20768	-1.45094	0.146797	NA	-0.0430426	4.36874	1.3142	CDC42P2	pseudogene
ENSG00000236039.1	19.4029	-1.75221	0.473436	-3.70104	0.000214718	0.0016982	-0.244962	29.7807	9.02502	AC019117.2	lincRNA
ENSG00000026508.12	877.543	-1.75112	0.0813709	-21.5202	1.00764e-102	2.38503e-100	-1.47776	1353.21	401.878	CD44	protein_coding
ENSG00000188850.9	2.81769	-1.74962	1.33222	-1.31331	0.189079	NA	-0.0346331	4.3306	1.30478	RP11-159F24.2	pseudogene
ENSG00000229525.1	2.89831	-1.74751	1.18569	-1.47383	0.140528	NA	-0.044406	4.43338	1.36324	AC053503.4	antisense
ENSG00000243478.3	2.6378	-1.74726	1.2652	-1.38101	0.167276	NA	-0.0394821	4.12734	1.14826	AOX2P	pseudogene
ENSG00000215197.4	1.36252	-1.74653	1.81041	-0.964713	0.334688	NA	-0.0192316	2.12169	0.603356	PGAM4P1	pseudogene
ENSG00000203327.2	2.1948	-1.74489	1.41573	-1.2325	0.217762	NA	-0.0309688	3.34785	1.04175	AC012358.7	antisense
ENSG00000243384.1	2.82621	-1.74436	1.23426	-1.41328	0.157575	NA	-0.0408374	4.33823	1.3142	RP11-475O23.2	antisense
ENSG00000213600.2	1.99494	-1.74209	1.45219	-1.19963	0.230283	NA	-0.0299914	3.11408	0.875808	U73169.1	pseudogene
ENSG00000266994.1	1.35489	-1.74133	1.85119	-0.94065	0.346884	NA	-0.0182577	2.10643	0.603356	RP11-127I20.7	processed_transcript
ENSG00000152137.2	107.103	-1.74066	0.210818	-8.2567	1.49753e-16	6.73766e-15	-0.781388	164.929	49.2768	HSPB8	protein_coding
ENSG00000259322.1	2.60066	-1.74055	1.38961	-1.25255	0.21037	NA	-0.032042	4.05307	1.14826	RP11-762H8.1	antisense
ENSG00000264057.1	2.8224	-1.74046	1.29483	-1.34416	0.178897	NA	-0.0366414	4.3306	1.3142	RP11-583F2.1	pseudogene
ENSG00000180861.5	6.95737	-1.73919	0.790327	-2.2006	0.0277645	NA	-0.0960444	10.7414	3.1733	C12orf36	protein_coding
ENSG00000226598.1	7.98903	-1.73678	0.754136	-2.30301	0.0212784	NA	-0.104871	12.4258	3.55227	AC017060.1	lincRNA
ENSG00000253633.1	2.24782	-1.73604	1.38694	-1.25171	0.210677	NA	-0.0319702	3.40486	1.09078	KB-1980E6.3	protein_coding
ENSG00000165168.6	2.97893	-1.73594	1.24269	-1.39692	0.162438	NA	-0.0393452	4.53616	1.42169	CYBB	protein_coding
ENSG00000120833.9	49.753	-1.73492	0.292156	-5.93834	2.8793e-09	5.9752e-08	-0.520181	76.4339	23.0721	SOCS2	protein_coding
ENSG00000255007.1	3.30518	-1.73362	1.14556	-1.51334	0.130194	NA	-0.0472536	5.14061	1.46975	CTD-2589M5.4	antisense
ENSG00000123405.9	10.9628	-1.7326	0.613543	-2.82393	0.00474391	NA	-0.154468	16.9026	5.02299	NFE2	protein_coding
ENSG00000180611.6	2.23738	-1.72995	1.38301	-1.25086	0.210986	NA	-0.0320797	3.38398	1.09078	MB21D2	protein_coding
ENSG00000236813.1	1.34827	-1.7287	1.76228	-0.980943	0.326621	NA	-0.0202451	2.09318	0.603356	BTF3P8	pseudogene
ENSG00000225822.3	2.0603	-1.72822	1.52431	-1.13377	0.25689	NA	-0.0263916	3.18634	0.93426	UBXN7-AS1	antisense
ENSG00000257564.1	2.0603	-1.72822	1.52431	-1.13377	0.25689	NA	-0.0263916	3.18634	0.93426	RP11-123M21.2	pseudogene
ENSG00000254761.1	2.94942	-1.72494	1.21106	-1.42432	0.154353	NA	-0.0414509	4.47714	1.42169	RP11-672A2.1	lincRNA
ENSG00000261461.1	4.97651	-1.72167	0.932767	-1.84576	0.0649264	NA	-0.0689453	7.60648	2.34653	UBE2MP1	pseudogene
ENSG00000235961.3	1.96162	-1.72114	1.47051	-1.17044	0.241825	NA	-0.028874	3.04743	0.875808	PNMA6C	protein_coding
ENSG00000214812.3	1.34064	-1.71994	1.74034	-0.988279	0.323016	NA	-0.0207323	2.07792	0.603356	RP5-1053E7.3	pseudogene
ENSG00000241185.2	1.34064	-1.71994	1.74034	-0.988279	0.323016	NA	-0.0207323	2.07792	0.603356	RPL21P122	pseudogene
ENSG00000234709.2	8.85609	-1.71872	0.704199	-2.44067	0.0146599	NA	-0.117796	13.6235	4.08873	UPF3AP3	pseudogene
ENSG00000162897.10	11.2738	-1.71849	0.647282	-2.65494	0.00793231	NA	-0.137108	17.4275	5.12009	FCAMR	protein_coding
ENSG00000164188.4	27.7334	-1.71775	0.391286	-4.39	1.13348e-05	0.000122111	-0.332248	42.7255	12.7413	RANBP3L	protein_coding
ENSG00000189292.11	1.33683	-1.71766	1.76497	-0.973192	0.330458	NA	-0.0200684	2.0703	0.603356	FAM150B	protein_coding
ENSG00000179674.2	16.1144	-1.71419	0.521385	-3.28777	0.00100986	0.00648709	-0.20206	24.6348	7.59392	ARL14	protein_coding
ENSG00000145337.4	2.04224	-1.71234	1.45741	-1.17492	0.240027	NA	-0.0289094	3.15021	0.93426	PYURF	protein_coding
ENSG00000174125.3	3.53426	-1.71128	1.07273	-1.59526	0.110655	NA	-0.0527641	5.37438	1.69414	TLR1	protein_coding
ENSG00000177098.4	3.97434	-1.70867	1.05959	-1.61258	0.106836	NA	-0.053817	6.13862	1.81007	SCN4B	protein_coding
ENSG00000260830.1	4.85302	-1.70755	0.915335	-1.8655	0.062112	NA	-0.0716634	7.40854	2.2975	RP11-524O1.4	antisense
ENSG00000233921.2	1.32639	-1.70565	1.74362	-0.978222	0.327965	NA	-0.0204988	2.04942	0.603356	RPS15AP40	pseudogene
ENSG00000125538.7	9.75657	-1.70469	0.683499	-2.49406	0.0126292	NA	-0.122304	14.9182	4.59499	IL1B	protein_coding
[truncated: 55,821 more rows]
